# Supplementary material for: Ancestral Sequence Reconstruction as a Tool to Detect and Study De Novo Gene Emergence
Source: Genome Biol Evol. 2024 Jul 15;16(8):evae151. doi: 10.1093/gbe/evae151 (PMC11299112; doi:10.1093/gbe/evae151)
Supplement: evae151_Supplementary_Data [file evae151_supplementary_data.zip]

Archive with 3 entries (3 files):
- Supplementary_Material.pdf
- Supplementary_Table_1.csv
- Supplementary_Table_2.csv
