# Supplementary material for: Ancestral Sequence Reconstruction as a Tool to Detect and Study De Novo Gene Emergence
Source: Genome Biol Evol. 2024 Jul 15;16(8):evae151. doi: 10.1093/gbe/evae151 (PMC11299112; doi:10.1093/gbe/evae151)
Supplement: evae151_Supplementary_Data [file evae151_supplementary_data.zip › Supplementary_Table_1.csv]

gene_name	no_tools_this_anc	no_tools_best_score	best_ancestor	best_tool	best_score
YAL007C	8	8	Sarb_Scer_Sjur_Skud_Smik_Spar	FastML_joint_species_ORF	0.994
YAL008W	8	2	Sarb_Scer_Sjur_Skud_Smik_Spar	FastML_joint_species_ORF	0.982
YAL009W	8	8	Sarb_Scer_Sjur_Skud_Smik_Spar	FastML_joint_species_ORF	0.995
YAL014C	8	2	Sarb_Scer_Sjur_Skud_Smik_Spar	PRANK_species_ORF	0.991
YAL018C	8	1	Sarb_Scer_Sjur_Skud_Smik_Spar	PRANK_species_ORF	0.993
YAL025C	8	2	Sarb_Scer_Sjur_Skud_Smik_Spar	FastML_joint_species_ORF	0.996
YAL027W	8	5	Sarb_Scer_Sjur_Skud_Smik_Spar	FastML_marginal_species_ORF	0.995
YAL033W	8	2	Sarb_Scer_Sjur_Skud_Smik_Spar	FastML_marginal_species_ORF	0.992
YAL034W-A	8	2	Sarb_Scer_Sjur_Skud_Smik_Spar	FastML_joint_species_ORF	0.995
YAL039C	8	2	Sarb_Scer_Sjur_Skud_Smik_Spar	FastML_marginal_species_extended	0.995
YAL044W-A	8	8	Sarb_Scer_Sjur_Skud_Smik_Spar	FastML_joint_species_ORF	0.988
YAL055W	8	3	Sarb_Scer_Sjur_Skud_Smik_Spar	FastML_joint_species_ORF	0.993
YAL059W	8	1	Sarb_Scer_Sjur_Skud_Smik_Spar	PRANK_species_ORF	0.939
YAR002C-A	8	8	Sarb_Scer_Sjur_Skud_Smik_Spar	FastML_joint_species_ORF	0.994
YAR015W	8	8	Sarb_Scer_Sjur_Skud_Smik_Spar	FastML_joint_species_ORF	0.996
YBL001C	8	8	Sarb_Scer_Sjur_Skud_Smik_Spar	FastML_joint_species_ORF	0.987
YBL002W	8	8	Sarb_Scer_Sjur_Skud_Smik_Spar	FastML_joint_species_ORF	0.99
YBL003C	8	8	Sarb_Scer_Sjur_Skud_Smik_Spar	FastML_joint_species_ORF	0.99
YBL006C	8	8	Sarb_Scer_Sjur_Skud_Smik_Spar	FastML_joint_species_ORF	0.998
YBL006W-A	8	8	Sarb_Scer_Sjur_Skud_Smik_Spar	FastML_joint_species_ORF	0.973
YBL010C	8	3	Sarb_Scer_Sjur_Skud_Smik_Spar	FastML_marginal_species_ORF	0.983
YBL021C	8	8	Sarb_Scer_Sjur_Skud_Smik_Spar	FastML_joint_species_ORF	0.991
YBL025W	8	8	Sarb_Scer_Sjur_Skud_Smik_Spar	FastML_joint_species_ORF	0.991
YBL028C	8	8	Sarb_Scer_Sjur_Skud_Smik_Spar	FastML_joint_species_ORF	0.988
YBL029C-A	8	8	Sarb_Scer_Sjur_Skud_Smik_Spar	FastML_joint_species_ORF	0.986
YBL030C	8	8	Sarb_Scer_Sjur_Skud_Smik_Spar	FastML_joint_species_ORF	0.996
YBL036C	8	8	Sarb_Scer_Sjur_Skud_Smik	FastML_joint_species_ORF	0.995
YBL038W	8	2	Sarb_Scer_Sjur_Skud_Smik	FastML_joint_species_ORF	0.994
YBL039C-A	8	8	Sarb_Scer_Sjur_Skud_Smik	FastML_joint_species_ORF	0.952
YBL039W-B	8	8	Sarb_Scer_Sjur_Skud_Smik	FastML_joint_species_ORF	0.978
YBL041W	8	8	Sarb_Scer_Sjur_Skud_Smik	FastML_joint_species_ORF	0.994
YBL049W	8	8	Sarb_Scer_Sjur_Skud_Smik_Spar	FastML_joint_species_ORF	0.99
YBL057C	8	8	Sarb_Scer_Sjur_Skud_Smik_Spar	FastML_joint_species_ORF	0.947
YBL064C	8	8	Sarb_Scer_Sjur_Skud_Smik_Spar	FastML_joint_species_ORF	0.995
YBL071W-A	8	8	Sarb_Scer_Sjur_Skud_Smik_Spar	FastML_joint_species_ORF	0.984
YBL072C	8	8	Sarb_Scer_Sjur_Skud_Smik_Spar	FastML_joint_species_ORF	0.993
YBL078C	8	8	Sarb_Scer_Sjur_Skud_Smik_Spar	FastML_joint_species_ORF	0.989
YBL090W	8	8	Sarb_Scer_Sjur_Skud_Smik_Spar	FastML_joint_species_ORF	0.993
YBL092W	8	8	Sarb_Scer_Sjur_Skud_Smik_Spar	FastML_joint_species_ORF	0.99
YBL093C	8	8	Sarb_Scer_Sjur_Skud_Smik_Spar	FastML_joint_species_ORF	0.994
YBL095W	8	6	Sarb_Scer_Sjur_Skud_Smik_Spar	FastML_marginal_species_ORF	0.995
YBL102W	8	8	Sarb_Scer_Sjur_Skud_Smik_Spar	FastML_joint_species_ORF	0.994
YBL107C	8	8	Sarb_Scer_Sjur_Skud_Smik_Spar	FastML_joint_species_ORF	0.993
YBR002C	8	8	Sarb_Scer_Sjur_Skud_Smik_Spar	FastML_joint_species_ORF	0.99
YBR005W	8	2	Sarb_Scer_Sjur_Skud_Smik_Spar	FastML_joint_species_ORF	0.981
YBR010W	8	8	Sarb_Scer_Sjur_Skud_Smik_Spar	FastML_joint_species_ORF	0.99
YBR011C	8	8	Sarb_Scer_Sjur_Skud_Smik_Spar	FastML_joint_species_ORF	0.995
YBR014C	8	6	Sarb_Scer_Sjur_Skud_Smik_Spar	FastML_marginal_species_ORF	0.993
YBR016W	8	6	Sarb_Scer_Sjur_Skud_Smik_Spar	FastML_joint_species_ORF	0.99
YBR022W	8	5	Sarb_Scer_Sjur_Skud_Smik_Spar	PRANK_species_ORF	0.993
YBR035C	8	2	Sarb_Scer_Sjur_Skud_Smik_Spar	PRANK_species_ORF	0.994
YBR037C	8	8	Sarb_Scer_Sjur_Skud_Smik_Spar	FastML_joint_species_ORF	0.995
YBR039W	8	8	Sarb_Scer_Sjur_Skud_Smik_Spar	FastML_joint_species_ORF	0.996
YBR040W	8	8	Sarb_Scer_Sjur_Skud_Smik_Spar	FastML_joint_species_ORF	0.996
YBR047W	8	8	Sarb_Scer_Sjur_Skud_Smik_Spar	FastML_joint_species_ORF	0.992
YBR052C	8	1	Sarb_Scer_Sjur_Skud_Smik_Spar	FastML_joint_species_ORF	0.991
YBR056W-A	8	8	Sarb_Scer_Sjur_Skud_Smik_Spar	FastML_joint_species_ORF	0.98
YBR058C-A	8	8	Sarb_Scer_Sjur_Skud_Smik_Spar	FastML_joint_species_ORF	0.984
YBR061C	8	8	Sarb_Scer_Sjur_Skud_Smik_Spar	FastML_joint_species_ORF	0.996
YBR066C	8	8	Sarb_Scer_Sjur_Skud_Smik_Spar	FastML_joint_species_ORF	0.994
YBR067C	8	3	Sarb_Scer_Sjur_Skud_Smik_Spar	PRANK_species_ORF	0.983
YBR070C	8	8	Sarb_Scer_Sjur_Skud_Smik_Spar	FastML_joint_species_ORF	0.994
YBR071W	8	6	Sarb_Scer_Sjur_Skud_Smik_Spar	FastML_marginal_species_ORF	0.994
YBR072W	8	8	Sarb_Scer_Sjur_Skud_Smik_Spar	FastML_joint_species_ORF	0.994
YBR077C	8	1	Sarb_Scer_Sjur_Skud_Smik_Spar	PRANK_species_extended	0.992
YBR085C-A	8	8	Sarb_Scer_Sjur_Skud_Smik_Spar	FastML_joint_species_ORF	0.984
YBR085W	8	8	Sarb_Scer_Sjur_Skud_Smik_Spar	FastML_joint_species_ORF	0.996
YBR088C	8	8	Sarb_Scer_Sjur_Skud_Smik_Spar	FastML_joint_species_ORF	0.995
YBR089C-A	8	8	Sarb_Scer_Sjur_Skud_Smik_Spar	FastML_joint_species_ORF	0.987
YBR091C	8	7	Sarb_Scer_Sjur_Skud_Smik_Spar	FastML_joint_species_ORF	0.988
YBR096W	8	8	Sarb_Scer_Sjur_Skud_Smik_Spar	FastML_joint_species_ORF	0.994
YBR099C	8	8	Sarb_Scer_Sjur_Skud_Smik_Spar	FastML_joint_species_ORF	0.99
YBR101C	8	8	Sarb_Scer_Sjur_Skud_Smik_Spar	FastML_joint_species_ORF	0.995
YBR104W	8	8	Sarb_Scer_Sjur_Skud_Smik_Spar	FastML_joint_species_ORF	0.996
YBR106W	8	8	Sarb_Scer_Sjur_Skud_Smik_Spar	FastML_joint_species_ORF	0.993
YBR107C	8	8	Sarb_Scer_Sjur_Skud_Smik_Spar	FastML_joint_species_ORF	0.991
YBR111C	8	8	Sarb_Scer_Sjur_Skud_Smik_Spar	FastML_joint_species_ORF	0.994
YBR121C-A	8	8	Sarb_Scer_Sjur_Skud_Smik_Spar	FastML_joint_species_ORF	0.975
YBR126W-A	8	2	Sarb_Scer_Sjur_Skud_Smik_Spar	FastML_marginal_species_extended	0.976
YBR126W-B	8	1	Sarb_Scer_Sjur_Skud_Smik_Spar	FastML_joint_species_ORF	0.944
YBR129C	8	2	Sarb_Scer_Sjur_Skud_Smik_Spar	FastML_joint_species_ORF	0.977
YBR131C-A	8	8	Sarb_Scer_Sjur_Skud_Smik_Spar	FastML_joint_species_ORF	0.922
YBR135W	8	4	Sarb_Scer_Sjur_Skud_Smik_Spar	PRANK_species_ORF	0.991
YBR137W	8	8	Sarb_Scer_Sjur_Skud_Smik_Spar	FastML_joint_species_ORF	0.993
YBR146W	8	8	Sarb_Scer_Sjur_Skud_Smik_Spar	FastML_joint_species_ORF	0.995
YBR147W	8	2	Sarb_Scer_Sjur_Skud_Smik_Spar	PRANK_species_ORF	0.996
YBR151W	8	6	Sarb_Scer_Sjur_Skud_Smik_Spar	FastML_marginal_species_ORF	0.993
YBR152W	8	1	Sarb_Scer_Sjur_Skud_Smik_Spar	FastML_joint_species_extended	0.973
YBR153W	8	3	Sarb_Scer_Sjur_Skud_Smik_Spar	FastML_joint_species_ORF	0.995
YBR154C	8	8	Sarb_Scer_Sjur_Skud_Smik_Spar	FastML_joint_species_ORF	0.994
YBR157C	8	8	Sarb_Scer_Sjur_Skud_Smik_Spar	FastML_joint_species_ORF	0.995
YBR160W	8	8	Sarb_Scer_Sjur_Skud_Smik_Spar	FastML_joint_species_ORF	0.996
YBR162W-A	8	8	Sarb_Scer_Sjur_Skud_Smik_Spar	FastML_joint_species_ORF	0.98
YBR164C	8	8	Sarb_Scer_Sjur_Skud_Smik_Spar	FastML_joint_species_ORF	0.993
YBR165W	8	8	Sarb_Scer_Sjur_Skud_Smik_Spar	FastML_joint_species_ORF	0.988
YBR167C	8	5	Sarb_Scer_Sjur_Skud_Smik_Spar	FastML_joint_species_ORF	0.969
YBR171W	8	8	Sarb_Scer_Sjur_Skud_Smik_Spar	FastML_joint_species_ORF	0.994
YBR173C	8	8	Sarb_Scer_Sjur_Skud_Smik_Spar	FastML_joint_species_ORF	0.991
YBR175W	8	8	Sarb_Scer_Sjur_Skud_Smik_Spar	FastML_joint_species_ORF	0.996
YBR176W	8	6	Sarb_Scer_Sjur_Skud_Smik_Spar	FastML_marginal_species_ORF	0.996
YBR183W	8	7	Sarb_Scer_Sjur_Skud_Smik_Spar	FastML_joint_species_ORF	0.999
YBR185C	8	8	Sarb_Scer_Sjur_Skud_Smik_Spar	FastML_joint_species_ORF	0.995
YBR187W	8	2	Sarb_Scer_Sjur_Skud_Smik_Spar	FastML_joint_species_ORF	0.995
YBR188C	8	2	Sarb_Scer_Sjur_Skud_Smik_Spar	PRANK_species_ORF	0.991
YBR193C	8	8	Sarb_Scer_Sjur_Skud_Smik_Spar	FastML_joint_species_ORF	0.994
YBR197C	8	2	Sarb_Scer_Sjur_Skud_Smik_Spar	PRANK_species_ORF	0.98
YBR201C-A	8	8	Sarb_Scer_Sjur_Skud_Smik_Spar	FastML_joint_species_ORF	0.98
YBR210W	8	8	Sarb_Scer_Sjur_Skud_Smik_Spar	FastML_joint_species_ORF	0.991
YBR211C	8	8	Sarb_Scer_Sjur_Skud_Smik_Spar	FastML_joint_species_ORF	0.996
YBR213W	8	8	Sarb_Scer_Sjur_Skud_Smik_Spar	FastML_joint_species_ORF	0.995
YBR217W	8	6	Sarb_Scer_Sjur_Skud_Smik_Spar	FastML_marginal_species_ORF	0.993
YBR228W	8	1	Sarb_Scer_Sjur_Skud_Smik_Spar	PRANK_species_extended	0.986
YBR230W-A	8	6	Sarb_Scer_Sjur_Skud_Smik_Spar	FastML_marginal_species_ORF	0.98
YBR233W-A	8	7	Sarb_Scer_Sjur_Skud_Smik_Spar	FastML_marginal_species_ORF	0.996
YBR242W	8	8	Sarb_Scer_Sjur_Skud_Smik_Spar	FastML_joint_species_ORF	0.985
YBR244W	8	8	Sarb_Scer_Sjur_Skud_Smik_Spar	FastML_joint_species_ORF	0.992
YBR251W	8	8	Sarb_Scer_Sjur_Skud_Smik_Spar	FastML_joint_species_ORF	0.996
YBR252W	8	8	Sarb_Scer_Sjur_Skud_Smik_Spar	FastML_joint_species_ORF	0.991
YBR253W	8	8	Sarb_Scer_Sjur_Skud_Smik_Spar	FastML_joint_species_ORF	0.989
YBR254C	8	8	Sarb_Scer_Sjur_Skud_Smik_Spar	FastML_joint_species_ORF	0.992
YBR256C	8	8	Sarb_Scer_Sjur_Skud_Smik_Spar	FastML_joint_species_ORF	0.994
YBR257W	8	8	Sarb_Scer_Sjur_Skud_Smik_Spar	FastML_joint_species_ORF	0.995
YBR258C	8	8	Sarb_Scer_Sjur_Skud_Smik_Spar	FastML_joint_species_ORF	0.991
YBR261C	8	8	Sarb_Scer_Sjur_Skud_Smik_Spar	FastML_joint_species_ORF	0.994
YBR262C	8	8	Sarb_Scer_Sjur_Skud_Smik_Spar	FastML_joint_species_ORF	0.988
YBR265W	8	8	Sarb_Scer_Sjur_Skud_Smik_Spar	FastML_joint_species_ORF	0.996
YBR268W	8	8	Sarb_Scer_Sjur_Skud_Smik_Spar	FastML_joint_species_ORF	0.987
YBR269C	8	8	Sarb_Scer_Sjur_Skud_Smik_Spar	FastML_joint_species_ORF	0.99
YBR278W	8	1	Sarb_Scer_Sjur_Skud_Smik_Spar	Prequel_species_ORF	0.993
YBR282W	8	8	Sarb_Scer_Sjur_Skud_Smik_Spar	FastML_joint_species_ORF	0.991
YBR285W	8	7	Sarb_Scer_Sjur_Skud_Smik_Spar	FastML_marginal_species_ORF	0.991
YBR291C	8	8	Sarb_Scer_Sjur_Skud_Smik_Spar	FastML_joint_species_ORF	0.989
YCL005W	8	5	Sarb_Scer_Sjur_Skud_Smik_Spar	FastML_joint_species_ORF	0.992
YCL009C	8	7	Sarb_Scer_Sjur_Skud_Smik_Spar	FastML_joint_species_ORF	0.996
YCL010C	8	2	Sarb_Scer_Sjur_Skud_Smik_Spar	PRANK_species_ORF	0.995
YCL035C	8	7	Sarb_Scer_Sjur_Skud_Smik	FastML_joint_species_ORF	0.988
YCL047C	8	8	Sarb_Scer_Sjur_Skud_Smik_Spar	FastML_joint_species_ORF	0.995
YCL049C	8	1	Sarb_Scer_Sjur_Skud_Smik_Spar	FastML_joint_species_extended	0.982
YCL050C	8	8	Sarb_Scer_Sjur_Skud_Smik_Spar	FastML_joint_species_ORF	0.996
YCL056C	8	8	Sarb_Scer_Sjur_Skud_Smik_Spar	FastML_joint_species_ORF	0.991
YCL057C-A	8	7	Sarb_Scer_Sjur_Skud_Smik_Spar	FastML_marginal_species_ORF	0.986
YCL059C	8	8	Sarb_Scer_Sjur_Skud_Smik_Spar	FastML_joint_species_ORF	0.996
YCR002C	8	8	Sarb_Scer_Sjur_Skud_Smik_Spar	FastML_joint_species_ORF	0.996
YCR003W	8	8	Sarb_Scer_Sjur_Skud_Smik_Spar	FastML_joint_species_ORF	0.993
YCR004C	8	2	Sarb_Scer_Sjur_Skud_Smik_Spar	FastML_joint_species_ORF	0.995
YCR009C	8	8	Sarb_Scer_Sjur_Skud_Smik_Spar	FastML_joint_species_ORF	0.995
YCR010C	8	8	Sarb_Scer_Sjur_Skud_Smik_Spar	FastML_joint_species_ORF	0.995
YCR015C	8	5	Sarb_Scer_Sjur_Skud_Smik_Spar	FastML_joint_species_ORF	0.986
YCR020C	8	8	Sarb_Scer_Sjur_Skud_Smik_Spar	FastML_joint_species_ORF	0.985
YCR020C-A	8	8	Sarb_Scer_Sjur_Skud_Smik_Spar	FastML_joint_species_ORF	0.985
YCR020W-B	8	8	Sarb_Scer_Sjur_Skud_Smik_Spar	FastML_joint_species_ORF	0.983
YCR021C	8	8	Sarb_Scer_Sjur_Skud_Smik_Spar	FastML_joint_species_ORF	0.996
YCR024C-A	8	8	Sarb_Scer_Sjur_Skud_Smik_Spar	FastML_joint_species_ORF	0.967
YCR043C	8	8	Sarb_Scer_Sjur_Skud_Smik_Spar	FastML_joint_species_ORF	0.99
YCR045W-A	8	2	Sarb_Scer_Sjur_Skud_Smik_Spar	PRANK_species_ORF	0.997
YCR046C	8	8	Sarb_Scer_Sjur_Skud_Smik_Spar	FastML_joint_species_ORF	0.992
YCR047C	8	8	Sarb_Scer_Sjur_Skud_Smik_Spar	FastML_joint_species_ORF	0.995
YCR051W	8	6	Sarb_Scer_Sjur_Skud_Smik_Spar	FastML_marginal_species_ORF	0.994
YCR059C	8	6	Sarb_Scer_Sjur_Skud_Smik_Spar	FastML_marginal_species_ORF	0.995
YCR060W	8	2	Sarb_Scer_Sjur_Skud_Smik_Spar	FastML_marginal_species_extended	0.997
YCR063W	8	8	Sarb_Scer_Sjur_Skud_Smik_Spar	FastML_joint_species_ORF	0.992
YCR069W	8	4	Sarb_Scer_Sjur_Skud_Smik_Spar	FastML_marginal_species_ORF	0.989
YCR073W-A	8	6	Sarb_Scer_Sjur_Skud_Smik_Spar	FastML_marginal_species_ORF	0.986
YCR075C	8	7	Sarb_Scer_Sjur_Skud_Smik_Spar	FastML_joint_species_ORF	0.995
YCR075W-A	8	8	Sarb_Scer_Sjur_Skud_Smik_Spar	FastML_joint_species_ORF	0.982
YCR082W	8	8	Sarb_Scer_Sjur_Skud_Smik_Spar	FastML_joint_species_ORF	0.99
YCR083W	8	7	Sarb_Scer_Sjur_Skud_Smik_Spar	FastML_joint_species_ORF	0.99
YCR086W	8	6	Sarb_Scer_Sjur_Skud_Smik_Spar	FastML_marginal_species_ORF	0.993
YCR090C	8	8	Sarb_Scer_Sjur_Skud_Smik_Spar	FastML_joint_species_ORF	0.993
YDL002C	8	8	Sarb_Scer_Sjur_Skud_Smik_Spar	FastML_joint_species_ORF	0.982
YDL004W	8	6	Sarb_Scer_Sjur_Skud_Smik_Spar	FastML_marginal_species_ORF	0.992
YDL006W	8	8	Sarb_Scer_Sjur_Skud_Smik_Spar	FastML_joint_species_ORF	0.995
YDL008W	8	6	Sarb_Scer_Sjur_Skud_Smik_Spar	FastML_joint_species_ORF	0.992
YDL010W	8	6	Sarb_Scer_Sjur_Skud_Smik_Spar	FastML_joint_species_ORF	0.994
YDL015C	8	2	Sarb_Scer_Sjur_Skud_Smik_Spar	PRANK_species_ORF	0.996
YDL018C	8	8	Sarb_Scer_Sjur_Skud_Smik_Spar	FastML_joint_species_ORF	0.994
YDL021W	8	8	Sarb_Scer_Sjur_Skud_Smik_Spar	FastML_joint_species_ORF	0.996
YDL025W-A	8	8	Sarb_Scer_Sjur_Skud_Smik_Spar	FastML_joint_species_ORF	0.962
YDL043C	8	2	Sarb_Scer_Sjur_Skud_Smik_Spar	PRANK_species_ORF	0.995
YDL045C	8	8	Sarb_Scer_Sjur_Skud_Smik_Spar	FastML_joint_species_ORF	0.996
YDL046W	8	8	Sarb_Scer_Sjur_Skud_Smik_Spar	FastML_joint_species_ORF	0.992
YDL047W	8	8	Sarb_Scer_Sjur_Skud_Smik_Spar	FastML_joint_species_ORF	0.996
YDL049C	8	4	Sarb_Scer_Sjur_Skud_Smik_Spar	FastML_joint_species_ORF	0.999
YDL051W	8	1	Sarb_Scer_Sjur_Skud_Smik_Spar	FastML_joint_species_extended	0.996
YDL052C	8	2	Sarb_Scer_Sjur_Skud_Smik_Spar	FastML_joint_species_ORF	0.996
YDL057W	8	8	Sarb_Scer_Sjur_Skud_Smik_Spar	FastML_joint_species_ORF	0.996
YDL059C	8	1	Sarb_Scer_Sjur_Skud_Smik_Spar	PRANK_species_extended	0.999
YDL061C	8	8	Sarb_Scer_Sjur_Skud_Smik_Spar	FastML_joint_species_ORF	0.977
YDL067C	8	8	Sarb_Scer_Sjur_Skud_Smik_Spar	FastML_joint_species_ORF	0.978
YDL072C	8	8	Sarb_Scer_Sjur_Skud_Smik_Spar	FastML_joint_species_ORF	0.993
YDL076C	8	5	Sarb_Scer_Sjur_Skud_Smik_Spar	FastML_joint_species_ORF	0.995
YDL081C	8	8	Sarb_Scer_Sjur_Skud_Smik_Spar	FastML_joint_species_ORF	0.988
YDL085C-A	8	8	Sarb_Scer_Sjur_Skud_Smik_Spar	FastML_joint_species_ORF	0.981
YDL086W	8	8	Sarb_Scer_Sjur_Skud_Smik_Spar	FastML_joint_species_ORF	0.995
YDL092W	8	8	Sarb_Scer_Sjur_Skud_Smik_Spar	FastML_joint_species_ORF	0.991
YDL098C	8	6	Sarb_Scer_Sjur_Skud_Smik_Spar	FastML_marginal_species_ORF	0.993
YDL110C	8	8	Sarb_Scer_Sjur_Skud_Smik_Spar	FastML_joint_species_ORF	0.991
YDL111C	8	8	Sarb_Scer_Sjur_Skud_Smik_Spar	FastML_joint_species_ORF	0.995
YDL114W	8	6	Sarb_Scer_Sjur_Skud_Smik_Spar	FastML_marginal_species_ORF	0.959
YDL119C	8	8	Sarb_Scer_Sjur_Skud_Smik_Spar	FastML_joint_species_ORF	0.996
YDL120W	8	2	Sarb_Scer_Sjur_Skud_Smik_Spar	FastML_joint_species_ORF	0.992
YDL121C	8	8	Sarb_Scer_Sjur_Skud_Smik_Spar	FastML_joint_species_ORF	0.991
YDL123W	8	8	Sarb_Scer_Sjur_Skud_Smik_Spar	FastML_joint_species_ORF	0.991
YDL127W	8	8	Sarb_Scer_Sjur_Skud_Smik_Spar	FastML_joint_species_ORF	0.992
YDL129W	8	8	Sarb_Scer_Sjur_Skud_Smik_Spar	FastML_joint_species_ORF	0.984
YDL133C-A	8	8	Sarb_Scer_Sjur_Skud_Smik_Spar	FastML_joint_species_ORF	0.949
YDL135C	8	8	Sarb_Scer_Sjur_Skud_Smik_Spar	FastML_joint_species_ORF	0.993
YDL157C	8	6	Sarb_Scer_Sjur_Skud_Smik_Spar	FastML_marginal_species_ORF	0.978
YDL160C-A	8	8	Sarb_Scer_Sjur_Skud_Smik_Spar	FastML_joint_species_ORF	0.984
YDL163W	8	2	Sarb_Scer_Sjur_Skud_Smik_Spar	PRANK_species_ORF	0.987
YDL165W	8	8	Sarb_Scer_Sjur_Skud_Smik_Spar	FastML_joint_species_ORF	0.993
YDL166C	8	8	Sarb_Scer_Sjur_Skud_Smik_Spar	FastML_joint_species_ORF	0.993
YDL169C	8	2	Sarb_Scer_Sjur_Skud_Smik_Spar	FastML_joint_species_ORF	0.994
YDL173W	8	1	Sarb_Scer_Sjur_Skud_Smik_Spar	FastML_marginal_species_ORF	0.989
YDL177C	8	2	Sarb_Scer_Sjur_Skud_Smik_Spar	FastML_marginal_species_ORF	0.992
YDL179W	8	2	Sarb_Scer_Sjur_Skud_Smik_Spar	PRANK_species_ORF	0.99
YDL181W	8	8	Sarb_Scer_Sjur_Skud_Smik_Spar	FastML_joint_species_ORF	0.984
YDL183C	8	8	Sarb_Scer_Sjur_Skud_Smik_Spar	FastML_joint_species_ORF	0.992
YDL184C	8	8	Sarb_Scer_Sjur_Skud_Smik_Spar	FastML_joint_species_ORF	0.949
YDL186W	8	6	Sarb_Scer_Sjur_Skud_Smik_Spar	FastML_joint_species_ORF	0.995
YDL198C	8	8	Sarb_Scer_Sjur_Skud_Smik_Spar	FastML_joint_species_ORF	0.996
YDL202W	8	2	Sarb_Scer_Sjur_Skud_Smik_Spar	FastML_joint_species_ORF	0.995
YDL205C	8	8	Sarb_Scer_Sjur_Skud_Smik_Spar	FastML_joint_species_ORF	0.996
YDL212W	8	8	Sarb_Scer_Sjur_Skud_Smik_Spar	FastML_joint_species_ORF	0.994
YDL213C	8	4	Sarb_Scer_Sjur_Skud_Smik_Spar	FastML_marginal_species_ORF	0.988
YDL217C	8	6	Sarb_Scer_Sjur_Skud_Smik_Spar	FastML_joint_species_ORF	0.994
YDL222C	8	8	Sarb_Scer_Sjur_Skud_Smik_Spar	FastML_joint_species_ORF	0.991
YDL232W	8	8	Sarb_Scer_Sjur_Skud_Smik_Spar	FastML_joint_species_ORF	0.964
YDL235C	8	8	Sarb_Scer_Sjur_Skud_Smik_Spar	FastML_joint_species_ORF	0.992
YDL236W	8	8	Sarb_Scer_Sjur_Skud_Smik_Spar	FastML_joint_species_ORF	0.986
YDR002W	8	8	Sarb_Scer_Sjur_Skud_Smik_Spar	FastML_joint_species_ORF	0.993
YDR007W	8	1	Sarb_Scer_Sjur_Skud_Smik_Spar	PRANK_species_ORF	0.999
YDR014W-A	8	1	Sarb_Scer_Sjur_Skud_Smik_Spar	FastML_marginal_species_extended	0.959
YDR016C	8	1	Sarb_Scer_Sjur_Skud_Smik_Spar	PRANK_species_ORF	0.993
YDR020C	8	8	Sarb_Scer_Sjur_Skud_Smik_Spar	FastML_joint_species_ORF	0.987
YDR022C	8	8	Sarb_Scer_Sjur_Skud_Smik_Spar	FastML_joint_species_ORF	0.993
YDR031W	8	8	Sarb_Scer_Sjur_Skud_Smik_Spar	FastML_joint_species_ORF	0.989
YDR032C	8	8	Sarb_Scer_Sjur_Skud_Smik_Spar	FastML_joint_species_ORF	0.993
YDR033W	8	6	Sarb_Scer_Sjur_Skud_Smik_Spar	FastML_marginal_species_ORF	0.996
YDR034W-B	8	8	Sarb_Scer_Sjur_Skud_Smik_Spar	FastML_joint_species_ORF	0.974
YDR041W	8	8	Sarb_Scer_Sjur_Skud_Smik_Spar	FastML_joint_species_ORF	0.993
YDR042C	8	7	Sarb_Scer_Sjur_Skud_Smik_Spar	FastML_joint_species_ORF	0.998
YDR043C	8	8	Sarb_Scer_Sjur_Skud_Smik_Spar	FastML_joint_species_ORF	0.994
YDR044W	8	8	Sarb_Scer_Sjur_Skud_Smik_Spar	FastML_joint_species_ORF	0.996
YDR045C	8	8	Sarb_Scer_Sjur_Skud_Smik_Spar	FastML_joint_species_ORF	0.988
YDR050C	8	8	Sarb_Scer_Sjur_Skud_Smik_Spar	FastML_joint_species_ORF	0.995
YDR054C	8	8	Sarb_Scer_Sjur_Skud_Smik_Spar	FastML_joint_species_ORF	0.995
YDR056C	8	1	Sarb_Scer_Sjur_Skud_Smik_Spar	FastML_joint_species_ORF	0.994
YDR058C	8	8	Sarb_Scer_Sjur_Skud_Smik_Spar	FastML_joint_species_ORF	0.996
YDR063W	8	8	Sarb_Scer_Sjur_Skud_Smik_Spar	FastML_joint_species_ORF	0.991
YDR066C	8	1	Sarb_Scer_Sjur_Skud_Smik_Spar	FastML_joint_species_extended	0.992
YDR067C	8	7	Sarb_Scer_Sjur_Skud_Smik_Spar	FastML_marginal_species_ORF	0.994
YDR068W	8	2	Sarb_Scer_Sjur_Skud_Smik_Spar	FastML_joint_species_ORF	0.995
YDR070C	8	8	Sarb_Scer_Sjur_Skud_Smik_Spar	FastML_joint_species_ORF	0.986
YDR075W	8	8	Sarb_Scer_Sjur_Skud_Smik_Spar	FastML_joint_species_ORF	0.996
YDR078C	8	8	Sarb_Scer_Sjur_Skud_Smik_Spar	FastML_joint_species_ORF	0.994
YDR079C-A	8	8	Sarb_Scer_Sjur_Skud_Smik_Spar	FastML_joint_species_ORF	0.982
YDR079W	8	2	Sarb_Scer_Sjur_Skud_Smik_Spar	FastML_joint_species_ORF	0.988
YDR084C	8	1	Sarb_Scer_Sjur_Skud_Smik_Spar	FastML_joint_species_extended	0.998
YDR086C	8	8	Sarb_Scer_Sjur_Skud_Smik_Spar	FastML_joint_species_ORF	0.984
YDR087C	8	6	Sarb_Scer_Sjur_Skud_Smik_Spar	FastML_joint_species_ORF	0.989
YDR090C	8	2	Sarb_Scer_Sjur_Skud_Smik_Spar	PRANK_species_ORF	0.996
YDR099W	8	5	Sarb_Scer_Sjur_Skud_Smik_Spar	FastML_marginal_species_ORF	0.973
YDR100W	8	8	Sarb_Scer_Sjur_Skud_Smik_Spar	FastML_joint_species_ORF	0.991
YDR106W	8	1	Sarb_Scer_Sjur_Skud_Smik_Spar	Prequel_species_extended	0.995
YDR115W	8	8	Sarb_Scer_Sjur_Skud_Smik_Spar	FastML_joint_species_ORF	0.987
YDR119W-A	8	3	Sarb_Scer_Sjur_Skud_Smik_Spar	PRANK_species_ORF	0.995
YDR121W	8	2	Sarb_Scer_Sjur_Skud_Smik_Spar	PRANK_species_ORF	0.998
YDR123C	8	8	Sarb_Scer_Sjur_Skud_Smik_Spar	FastML_joint_species_ORF	0.996
YDR130C	8	4	Sarb_Scer_Sjur_Skud_Smik_Spar	FastML_marginal_species_ORF	0.995
YDR140W	8	7	Sarb_Scer_Sjur_Skud_Smik_Spar	FastML_joint_species_ORF	0.994
YDR151C	8	2	Sarb_Scer_Sjur_Skud_Smik_Spar	FastML_marginal_species_ORF	0.996
YDR152W	8	4	Sarb_Scer_Sjur_Skud_Smik_Spar	FastML_joint_species_ORF	0.995
YDR155C	8	8	Sarb_Scer_Sjur_Skud_Smik_Spar	FastML_joint_species_ORF	0.992
YDR162C	8	1	Sarb_Scer_Sjur_Skud_Smik_Spar	PRANK_species_extended	0.992
YDR163W	8	5	Sarb_Scer_Sjur_Skud_Smik_Spar	FastML_marginal_species_ORF	0.992
YDR167W	8	3	Sarb_Scer_Sjur_Skud_Smik_Spar	FastML_joint_species_extended	0.994
YDR174W	8	8	Sarb_Scer_Sjur_Skud_Smik_Spar	FastML_joint_species_ORF	0.995
YDR175C	8	8	Sarb_Scer_Sjur_Skud_Smik_Spar	FastML_joint_species_ORF	0.996
YDR177W	8	8	Sarb_Scer_Sjur_Skud_Smik_Spar	FastML_joint_species_ORF	0.994
YDR179C	8	8	Sarb_Scer_Sjur_Skud_Smik_Spar	FastML_joint_species_ORF	0.992
YDR183W	8	2	Sarb_Scer_Sjur_Skud_Smik_Spar	FastML_joint_species_ORF	0.994
YDR184C	8	6	Sarb_Scer_Sjur_Skud_Smik_Spar	FastML_marginal_species_ORF	0.981
YDR185C	8	8	Sarb_Scer_Sjur_Skud_Smik_Spar	FastML_joint_species_ORF	0.993
YDR196C	8	8	Sarb_Scer_Sjur_Skud_Smik_Spar	FastML_joint_species_ORF	0.994
YDR201W	8	8	Sarb_Scer_Sjur_Skud_Smik_Spar	FastML_joint_species_ORF	0.992
YDR210W	8	8	Sarb_Scer_Sjur_Skud_Smik_Spar	FastML_joint_species_ORF	0.982
YDR224C	8	8	Sarb_Scer_Sjur_Skud_Smik_Spar	FastML_joint_species_ORF	0.99
YDR225W	8	8	Sarb_Scer_Sjur_Skud_Smik_Spar	FastML_joint_species_ORF	0.99
YDR226W	8	8	Sarb_Scer_Sjur_Skud_Smik_Spar	FastML_joint_species_ORF	0.994
YDR231C	8	2	Sarb_Scer_Sjur_Skud_Smik_Spar	PRANK_species_ORF	0.994
YDR233C	8	3	Sarb_Scer_Sjur_Skud_Smik_Spar	FastML_joint_species_ORF	0.989
YDR236C	8	6	Sarb_Scer_Sjur_Skud_Smik_Spar	FastML_marginal_species_ORF	0.994
YDR237W	8	8	Sarb_Scer_Sjur_Skud_Smik_Spar	FastML_joint_species_ORF	0.995
YDR252W	8	4	Sarb_Scer_Sjur_Skud_Smik_Spar	PRANK_species_ORF	0.991
YDR253C	8	3	Sarb_Scer_Sjur_Skud_Smik_Spar	Prequel_species_ORF	0.986
YDR260C	8	8	Sarb_Scer_Sjur_Skud_Smik	FastML_joint_species_ORF	0.992
YDR262W	8	6	Sarb_Scer_Sjur_Skud_Smik	FastML_marginal_species_ORF	0.995
YDR267C	8	8	Sarb_Scer_Sjur_Skud_Smik_Spar	FastML_joint_species_ORF	0.996
YDR272W	8	6	Sarb_Scer_Sjur_Skud_Smik_Spar	FastML_marginal_species_ORF	0.995
YDR276C	8	8	Sarb_Scer_Sjur_Skud_Smik_Spar	FastML_joint_species_ORF	0.976
YDR280W	8	8	Sarb_Scer_Sjur_Skud_Smik_Spar	FastML_joint_species_ORF	0.996
YDR281C	8	2	Sarb_Scer_Sjur_Skud_Smik_Spar	FastML_joint_species_ORF	0.987
YDR284C	8	8	Sarb_Scer_Sjur_Skud_Smik_Spar	FastML_joint_species_ORF	0.995
YDR286C	8	7	Sarb_Scer_Sjur_Skud_Smik_Spar	FastML_joint_species_ORF	0.988
YDR287W	8	8	Sarb_Scer_Sjur_Skud_Smik_Spar	FastML_joint_species_ORF	0.995
YDR288W	8	6	Sarb_Scer_Sjur_Skud_Smik_Spar	FastML_joint_species_ORF	0.996
YDR296W	8	6	Sarb_Scer_Sjur_Skud_Smik_Spar	FastML_marginal_species_ORF	0.994
YDR298C	8	8	Sarb_Scer_Sjur_Skud_Smik_Spar	FastML_joint_species_ORF	0.994
YDR302W	8	8	Sarb_Scer_Sjur_Skud_Smik_Spar	FastML_joint_species_ORF	0.994
YDR304C	8	8	Sarb_Scer_Sjur_Skud_Smik_Spar	FastML_joint_species_ORF	0.994
YDR308C	8	8	Sarb_Scer_Sjur_Skud_Smik_Spar	FastML_joint_species_ORF	0.991
YDR313C	8	2	Sarb_Scer_Sjur_Skud_Smik_Spar	FastML_marginal_species_extended	0.995
YDR315C	8	5	Sarb_Scer_Sjur_Skud_Smik_Spar	PRANK_species_ORF	0.995
YDR319C	8	8	Sarb_Scer_Sjur_Skud_Smik_Spar	FastML_joint_species_ORF	0.995
YDR320C-A	8	8	Sarb_Scer_Sjur_Skud_Smik_Spar	FastML_joint_species_ORF	0.982
YDR322C-A	8	8	Sarb_Scer_Sjur_Skud_Smik_Spar	FastML_joint_species_ORF	0.986
YDR328C	8	8	Sarb_Scer_Sjur_Skud_Smik_Spar	FastML_joint_species_ORF	0.991
YDR336W	8	2	Sarb_Scer_Sjur_Skud_Smik_Spar	FastML_joint_species_ORF	0.987
YDR337W	8	8	Sarb_Scer_Sjur_Skud_Smik_Spar	FastML_joint_species_ORF	0.995
YDR339C	8	8	Sarb_Scer_Sjur_Skud_Smik	FastML_joint_species_ORF	0.993
YDR347W	8	8	Sarb_Scer_Sjur_Skud_Smik_Spar	FastML_joint_species_ORF	0.996
YDR352W	8	2	Sarb_Scer_Sjur_Skud_Smik_Spar	FastML_joint_species_ORF	0.996
YDR353W	8	8	Sarb_Scer_Sjur_Skud_Smik_Spar	FastML_joint_species_ORF	0.996
YDR354C-A	8	8	Sarb_Scer_Sjur_Skud_Smik_Spar	FastML_joint_species_ORF	0.993
YDR357C	8	6	Sarb_Scer_Sjur_Skud_Smik_Spar	FastML_marginal_species_ORF	0.989
YDR361C	8	8	Sarb_Scer_Sjur_Skud_Smik_Spar	FastML_joint_species_ORF	0.991
YDR363W-A	8	6	Sarb_Scer_Sjur_Skud_Smik_Spar	FastML_joint_species_ORF	0.996
YDR368W	8	8	Sarb_Scer_Sjur_Skud_Smik_Spar	FastML_joint_species_ORF	0.996
YDR373W	8	8	Sarb_Scer_Sjur_Skud_Smik_Spar	FastML_joint_species_ORF	0.993
YDR374C	8	6	Sarb_Scer_Sjur_Skud_Smik_Spar	FastML_joint_species_ORF	0.996
YDR374W-A	8	8	Sarb_Scer_Sjur_Skud_Smik_Spar	FastML_joint_species_ORF	0.985
YDR377W	8	8	Sarb_Scer_Sjur_Skud_Smik_Spar	FastML_joint_species_ORF	0.987
YDR379C-A	8	8	Sarb_Scer_Sjur_Skud_Smik_Spar	FastML_joint_species_ORF	0.983
YDR382W	8	3	Sarb_Scer_Sjur_Skud_Smik_Spar	PRANK_species_ORF	0.988
YDR384C	8	3	Sarb_Scer_Sjur_Skud_Smik	FastML_marginal_species_ORF	0.995
YDR391C	8	3	Sarb_Scer_Sjur_Skud_Smik_Spar	FastML_joint_species_extended	0.977
YDR399W	8	8	Sarb_Scer_Sjur_Skud_Smik_Spar	FastML_joint_species_ORF	0.989
YDR404C	8	8	Sarb_Scer_Sjur_Skud_Smik_Spar	FastML_joint_species_ORF	0.992
YDR405W	8	8	Sarb_Scer_Sjur_Skud_Smik_Spar	FastML_joint_species_ORF	0.995
YDR408C	8	8	Sarb_Scer_Sjur_Skud_Smik_Spar	FastML_joint_species_ORF	0.994
YDR410C	8	7	Sarb_Scer_Sjur_Skud_Smik_Spar	FastML_joint_species_ORF	0.988
YDR412W	8	8	Sarb_Scer_Sjur_Skud_Smik_Spar	FastML_joint_species_ORF	0.994
YDR418W	8	8	Sarb_Scer_Sjur_Skud_Smik_Spar	FastML_joint_species_ORF	0.992
YDR428C	8	8	Sarb_Scer_Sjur_Skud_Smik_Spar	FastML_joint_species_ORF	0.995
YDR429C	8	8	Sarb_Scer_Sjur_Skud_Smik_Spar	FastML_joint_species_ORF	0.995
YDR433W	8	2	Sarb_Scer_Sjur_Skud_Smik_Spar	PRANK_species_ORF	0.998
YDR435C	8	8	Sarb_Scer_Sjur_Skud_Smik_Spar	FastML_joint_species_ORF	0.996
YDR437W	8	8	Sarb_Scer_Sjur_Skud_Smik_Spar	FastML_joint_species_ORF	0.991
YDR441C	8	8	Sarb_Scer_Sjur_Skud_Smik_Spar	FastML_joint_species_ORF	0.993
YDR454C	8	8	Sarb_Scer_Sjur_Skud_Smik_Spar	FastML_joint_species_ORF	0.993
YDR460W	8	8	Sarb_Scer_Sjur_Skud_Smik_Spar	FastML_joint_species_ORF	0.996
YDR461W	8	8	Sarb_Scer_Sjur_Skud_Smik_Spar	FastML_joint_species_ORF	0.964
YDR462W	8	2	Sarb_Scer_Sjur_Skud_Smik_Spar	PRANK_species_ORF	0.991
YDR464C-A	8	8	Sarb_Scer_Sjur_Skud_Smik_Spar	FastML_joint_species_ORF	0.963
YDR468C	8	7	Sarb_Scer_Sjur_Skud_Smik_Spar	FastML_joint_species_ORF	0.994
YDR469W	8	6	Sarb_Scer_Sjur_Skud_Smik_Spar	FastML_marginal_species_ORF	0.992
YDR472W	8	8	Sarb_Scer_Sjur_Skud_Smik_Spar	FastML_joint_species_ORF	0.995
YDR476C	8	2	Sarb_Scer_Sjur_Skud_Smik_Spar	PRANK_species_ORF	0.994
YDR478W	8	1	Sarb_Scer_Sjur_Skud_Smik_Spar	PRANK_species_extended	0.982
YDR480W	8	6	Sarb_Scer_Sjur_Skud_Smik_Spar	FastML_marginal_species_ORF	0.996
YDR482C	8	2	Sarb_Scer_Sjur_Skud_Smik_Spar	FastML_joint_species_ORF	0.973
YDR487C	8	8	Sarb_Scer_Sjur_Skud_Smik_Spar	FastML_joint_species_ORF	0.994
YDR489W	8	6	Sarb_Scer_Sjur_Skud_Smik_Spar	FastML_marginal_species_ORF	0.995
YDR492W	8	2	Sarb_Scer_Sjur_Skud_Smik_Spar	PRANK_species_ORF	0.996
YDR493W	8	8	Sarb_Scer_Sjur_Skud_Smik_Spar	FastML_joint_species_ORF	0.989
YDR503C	8	8	Sarb_Scer_Sjur_Skud_Smik_Spar	FastML_joint_species_ORF	0.995
YDR510W	8	8	Sarb_Scer_Sjur_Skud_Smik_Spar	FastML_joint_species_ORF	0.987
YDR511W	8	8	Sarb_Scer_Sjur_Skud_Smik_Spar	FastML_joint_species_ORF	0.99
YDR513W	8	8	Sarb_Scer_Sjur_Skud_Smik_Spar	FastML_joint_species_ORF	0.991
YDR519W	8	6	Sarb_Scer_Sjur_Skud_Smik_Spar	FastML_marginal_species_ORF	0.99
YDR524C-B	8	8	Sarb_Scer_Sjur_Skud_Smik_Spar	FastML_joint_species_ORF	0.98
YDR525W-A	8	3	Sarb_Scer_Sjur_Skud_Smik_Spar	FastML_joint_species_extended	0.996
YDR529C	8	8	Sarb_Scer_Sjur_Skud_Smik_Spar	FastML_joint_species_ORF	0.99
YEL001C	8	8	Sarb_Scer_Sjur_Skud_Smik_Spar	FastML_joint_species_ORF	0.994
YEL005C	8	8	Sarb_Scer_Sjur_Skud_Smik_Spar	FastML_joint_species_ORF	0.995
YEL009C	8	4	Sarb_Scer_Sjur_Skud_Smik_Spar	FastML_joint_species_extended	0.993
YEL017C-A	8	8	Sarb_Scer_Sjur_Skud_Smik_Spar	FastML_joint_species_ORF	0.97
YEL018C-A	8	1	Sarb_Scer_Sjur_Skud_Smik_Spar	FastML_marginal_species_ORF	0.972
YEL018W	8	1	Sarb_Scer_Sjur_Skud_Smik_Spar	FastML_marginal_species_ORF	0.979
YEL019C	8	8	Sarb_Scer_Sjur_Skud_Smik_Spar	FastML_joint_species_ORF	0.995
YEL020W-A	8	8	Sarb_Scer_Sjur_Skud_Smik_Spar	FastML_joint_species_ORF	0.985
YEL024W	8	8	Sarb_Scer_Sjur_Skud_Smik_Spar	FastML_joint_species_ORF	0.994
YEL026W	8	8	Sarb_Scer_Sjur_Skud_Smik_Spar	FastML_joint_species_ORF	0.99
YEL027W	8	8	Sarb_Scer_Sjur_Skud_Smik_Spar	FastML_joint_species_ORF	0.992
YEL029C	8	6	Sarb_Scer_Sjur_Skud_Smik_Spar	FastML_marginal_species_ORF	0.996
YEL032C-A	8	8	Sarb_Scer_Sjur_Skud_Smik_Spar	FastML_joint_species_ORF	0.975
YEL034W	8	8	Sarb_Scer_Sjur_Skud_Smik_Spar	FastML_joint_species_ORF	0.992
YEL039C	8	8	Sarb_Scer_Sjur_Skud_Smik_Spar	FastML_joint_species_ORF	0.988
YEL044W	8	2	Sarb_Scer_Sjur_Skud_Smik_Spar	FastML_marginal_species_ORF	0.992
YEL048C	8	8	Sarb_Scer_Sjur_Skud_Smik_Spar	FastML_joint_species_ORF	0.991
YEL051W	8	5	Sarb_Scer_Sjur_Skud_Smik_Spar	FastML_joint_species_ORF	0.995
YEL054C	8	8	Sarb_Scer_Sjur_Skud_Smik_Spar	FastML_joint_species_ORF	0.992
YEL057C	8	8	Sarb_Scer_Sjur_Skud_Smik_Spar	FastML_joint_species_ORF	0.994
YEL059C-A	8	6	Sarb_Scer_Sjur_Skud_Smik_Spar	FastML_marginal_species_ORF	0.982
YER002W	8	8	Sarb_Scer_Sjur_Skud_Smik_Spar	FastML_joint_species_ORF	0.994
YER004W	8	6	Sarb_Scer_Sjur_Skud_Smik_Spar	FastML_joint_species_ORF	0.987
YER009W	8	8	Sarb_Scer_Sjur_Skud_Smik_Spar	FastML_joint_species_ORF	0.989
YER010C	8	2	Sarb_Scer_Sjur_Skud_Smik_Spar	PRANK_species_ORF	0.994
YER012W	8	8	Sarb_Scer_Sjur_Skud_Smik_Spar	FastML_joint_species_ORF	0.993
YER019C-A	8	8	Sarb_Scer_Sjur_Skud_Smik_Spar	FastML_joint_species_ORF	0.985
YER023W	8	8	Sarb_Scer_Sjur_Skud_Smik_Spar	FastML_joint_species_ORF	0.995
YER026C	8	8	Sarb_Scer_Sjur_Skud_Smik_Spar	FastML_joint_species_ORF	0.995
YER029C	8	6	Sarb_Scer_Sjur_Skud_Smik_Spar	FastML_joint_species_ORF	0.993
YER031C	8	8	Sarb_Scer_Sjur_Skud_Smik_Spar	FastML_joint_species_ORF	0.994
YER034W	8	1	Sarb_Scer_Sjur_Skud_Smik_Spar	PRANK_species_ORF	0.977
YER035W	8	4	Sarb_Scer_Sjur_Skud_Smik_Spar	PRANK_species_ORF	0.991
YER037W	8	6	Sarb_Scer_Sjur_Skud_Smik_Spar	FastML_joint_species_ORF	0.996
YER038W-A	8	8	Sarb_Scer_Sjur_Skud_Smik_Spar	FastML_joint_species_ORF	0.99
YER039C-A	8	8	Sarb_Scer_Sjur_Skud_Smik_Spar	FastML_joint_species_ORF	0.995
YER042W	8	8	Sarb_Scer_Sjur_Skud_Smik_Spar	FastML_joint_species_ORF	0.993
YER044C	8	8	Sarb_Scer_Sjur_Skud_Smik_Spar	FastML_joint_species_ORF	0.991
YER048W-A	8	8	Sarb_Scer_Sjur_Skud_Smik_Spar	FastML_joint_species_ORF	0.986
YER053C	8	8	Sarb_Scer_Sjur_Skud_Smik_Spar	FastML_joint_species_ORF	0.996
YER053C-A	8	8	Sarb_Scer_Sjur_Skud_Smik_Spar	FastML_joint_species_ORF	0.965
YER055C	8	8	Sarb_Scer_Sjur_Skud_Smik_Spar	FastML_joint_species_ORF	0.996
YER062C	8	8	Sarb_Scer_Sjur_Skud_Smik_Spar	FastML_joint_species_ORF	0.995
YER067W	8	8	Sarb_Scer_Sjur_Skud_Smik_Spar	FastML_joint_species_ORF	0.992
YER071C	8	8	Sarb_Scer_Sjur_Skud_Smik_Spar	FastML_joint_species_ORF	0.99
YER072W	8	8	Sarb_Scer_Sjur_Skud_Smik_Spar	FastML_joint_species_ORF	0.99
YER079W	8	2	Sarb_Scer_Sjur_Skud_Smik_Spar	PRANK_species_ORF	0.994
YER087C-B	8	8	Sarb_Scer_Sjur_Skud_Smik_Spar	FastML_joint_species_ORF	0.984
YER090C-A	8	8	Sarb_Scer_Sjur_Skud_Smik_Spar	FastML_joint_species_ORF	0.956
YER092W	8	2	Sarb_Scer_Sjur_Skud_Smik_Spar	FastML_joint_species_extended	0.989
YER094C	8	8	Sarb_Scer_Sjur_Skud_Smik_Spar	FastML_joint_species_ORF	0.994
YER099C	8	8	Sarb_Scer_Sjur_Skud_Smik_Spar	FastML_joint_species_ORF	0.996
YER100W	8	8	Sarb_Scer_Sjur_Skud_Smik_Spar	FastML_joint_species_ORF	0.995
YER104W	8	6	Sarb_Scer_Sjur_Skud_Smik_Spar	FastML_marginal_species_ORF	0.994
YER112W	8	2	Sarb_Scer_Sjur_Smik_Spar	PRANK_species_ORF	0.993
YER115C	8	8	Sarb_Scer_Sjur_Skud_Smik_Spar	FastML_joint_species_ORF	0.993
YER116C	8	1	Sarb_Scer_Sjur_Skud_Smik_Spar	FastML_joint_species_extended	0.979
YER120W	8	8	Sarb_Scer_Sjur_Skud_Smik_Spar	FastML_joint_species_ORF	0.995
YER126C	8	8	Sarb_Scer_Sjur_Skud_Smik_Spar	FastML_joint_species_ORF	0.995
YER128W	8	8	Sarb_Scer_Sjur_Skud_Smik_Spar	FastML_joint_species_ORF	0.998
YER131W	8	8	Sarb_Scer_Sjur_Skud_Smik_Spar	FastML_joint_species_ORF	0.989
YER137C	8	2	Sarb_Scer_Sjur_Skud_Smik_Spar	FastML_joint_species_ORF	0.98
YER142C	8	6	Sarb_Scer_Sjur_Skud_Smik_Spar	FastML_marginal_species_ORF	0.996
YER146W	8	8	Sarb_Scer_Sjur_Skud_Smik_Spar	FastML_joint_species_ORF	0.986
YER150W	8	8	Sarb_Scer_Sjur_Skud_Smik_Spar	FastML_joint_species_ORF	0.991
YER153C	8	1	Sarb_Scer_Sjur_Skud_Smik_Spar	FastML_joint_species_extended	0.995
YER163C	8	8	Sarb_Scer_Sjur_Skud_Smik_Spar	FastML_joint_species_ORF	0.994
YER170W	8	2	Sarb_Scer_Sjur_Skud_Smik_Spar	FastML_joint_species_ORF	0.985
YER174C	8	8	Sarb_Scer_Sjur_Skud_Smik_Spar	FastML_joint_species_ORF	0.995
YER177W	8	8	Sarb_Scer_Sjur_Skud_Smik_Spar	FastML_joint_species_ORF	0.995
YER183C	8	8	Sarb_Scer_Sjur_Skud_Smik_Spar	FastML_joint_species_ORF	0.981
YFL010C	8	2	Sarb_Scer_Sjur_Skud_Smik_Spar	FastML_joint_species_ORF	0.986
YFL014W	8	8	Sarb_Scer_Sjur_Skud_Smik_Spar	FastML_joint_species_ORF	0.988
YFL017C	8	8	Sarb_Scer_Sjur_Skud_Smik_Spar	FastML_joint_species_ORF	0.992
YFL017W-A	8	8	Sarb_Scer_Sjur_Skud_Smik_Spar	FastML_joint_species_ORF	0.983
YFL028C	8	8	Sarb_Scer_Sjur_Skud_Smik_Spar	FastML_joint_species_ORF	0.995
YFL038C	8	8	Sarb_Scer_Sjur_Skud_Smik_Spar	FastML_joint_species_ORF	0.994
YFL044C	8	8	Sarb_Scer_Sjur_Skud_Smik_Spar	FastML_joint_species_ORF	0.996
YFL045C	8	8	Sarb_Scer_Sjur_Skud_Smik_Spar	FastML_joint_species_ORF	0.995
YFL046W	8	8	Sarb_Scer_Sjur_Skud_Smik_Spar	FastML_joint_species_ORF	0.994
YFR001W	8	8	Sarb_Scer_Sjur_Skud_Smik_Spar	FastML_joint_species_ORF	0.989
YFR003C	8	7	Sarb_Scer_Sjur_Skud_Smik_Spar	FastML_joint_species_ORF	0.991
YFR004W	8	8	Sarb_Scer_Sjur_Skud_Smik_Spar	FastML_joint_species_ORF	0.996
YFR010W-A	8	8	Sarb_Scer_Sjur_Skud_Smik_Spar	FastML_joint_species_ORF	0.979
YFR011C	8	6	Sarb_Scer_Sjur_Skud_Smik_Spar	FastML_marginal_species_ORF	0.992
YFR027W	8	8	Sarb_Scer_Sjur_Skud_Smik_Spar	FastML_joint_species_ORF	0.995
YFR032C	8	1	Sarb_Scer_Sjur_Skud_Smik_Spar	PRANK_species_extended	0.995
YFR032C-A	8	8	Sarb_Scer_Sjur_Skud_Smik_Spar	FastML_joint_species_ORF	0.978
YFR033C	8	1	Sarb_Scer_Sjur_Skud_Smik_Spar	FastML_marginal_species_extended	0.982
YFR034C	8	1	Sarb_Scer_Sjur_Skud_Smik_Spar	PRANK_species_extended	0.986
YFR041C	8	8	Sarb_Scer_Sjur_Skud_Smik_Spar	FastML_joint_species_ORF	0.995
YFR042W	8	2	Sarb_Scer_Sjur_Skud_Smik_Spar	PRANK_species_ORF	0.993
YFR043C	8	8	Sarb_Scer_Sjur_Skud_Smik_Spar	FastML_joint_species_ORF	0.993
YFR047C	8	8	Sarb_Scer_Sjur_Skud_Smik_Spar	FastML_joint_species_ORF	0.995
YFR049W	8	8	Sarb_Scer_Sjur_Skud_Smik_Spar	FastML_joint_species_ORF	0.989
YFR050C	8	8	Sarb_Scer_Sjur_Skud_Smik_Spar	FastML_joint_species_ORF	0.995
YFR052W	8	6	Sarb_Scer_Sjur_Skud_Smik_Spar	FastML_marginal_species_ORF	0.995
YGL002W	8	8	Sarb_Scer_Sjur_Skud_Smik_Spar	FastML_joint_species_ORF	0.994
YGL005C	8	2	Sarb_Scer_Sjur_Skud_Smik_Spar	FastML_joint_species_ORF	0.989
YGL010W	8	8	Sarb_Scer_Sjur_Skud_Smik_Spar	FastML_joint_species_ORF	0.992
YGL011C	8	8	Sarb_Scer_Sjur_Skud_Smik_Spar	FastML_joint_species_ORF	0.995
YGL014C-A	8	8	Sarb_Scer_Sjur_Skud_Smik_Spar	FastML_joint_species_ORF	0.994
YGL015C	8	8	Sarb_Scer_Sjur_Skud_Smik_Spar	FastML_joint_species_ORF	0.99
YGL018C	8	6	Sarb_Scer_Sjur_Skud_Smik_Spar	FastML_joint_species_ORF	0.993
YGL019W	8	8	Sarb_Scer_Sjur_Skud_Smik_Spar	FastML_joint_species_ORF	0.995
YGL020C	8	7	Sarb_Scer_Sjur_Skud_Smik_Spar	FastML_marginal_species_ORF	0.994
YGL029W	8	2	Sarb_Scer_Sjur_Skud_Smik_Spar	PRANK_species_ORF	0.989
YGL031C	8	8	Sarb_Scer_Sjur_Skud_Smik_Spar	FastML_joint_species_ORF	0.991
YGL032C	8	3	Sarb_Scer_Sjur_Skud_Smik_Spar	FastML_joint_species_extended	0.958
YGL037C	8	8	Sarb_Scer_Sjur_Skud_Smik_Spar	FastML_joint_species_ORF	0.994
YGL041C	8	8	Sarb_Scer_Sjur_Skud_Smik_Spar	FastML_joint_species_ORF	0.995
YGL043W	8	8	Sarb_Scer_Sjur_Skud_Smik_Spar	FastML_joint_species_ORF	0.996
YGL044C	8	1	Sarb_Scer_Sjur_Skud_Smik_Spar	PRANK_species_extended	0.984
YGL047W	8	7	Sarb_Scer_Sjur_Skud_Smik_Spar	FastML_marginal_species_ORF	0.993
YGL050W	8	2	Sarb_Scer_Sjur_Skud_Smik_Spar	PRANK_species_ORF	0.995
YGL054C	8	8	Sarb_Scer_Sjur_Skud_Smik_Spar	FastML_joint_species_ORF	0.99
YGL058W	8	7	Sarb_Scer_Sjur_Skud_Smik_Spar	FastML_joint_species_ORF	0.988
YGL061C	8	6	Sarb_Scer_Sjur_Skud_Smik_Spar	FastML_marginal_species_ORF	0.995
YGL068W	8	8	Sarb_Scer_Sjur_Skud_Smik_Spar	FastML_joint_species_ORF	0.993
YGL069C	8	6	Sarb_Scer_Sjur_Skud_Smik_Spar	FastML_marginal_species_ORF	0.991
YGL070C	8	8	Sarb_Scer_Sjur_Skud_Smik_Spar	FastML_joint_species_ORF	0.989
YGL079W	8	2	Sarb_Scer_Sjur_Skud_Smik_Spar	FastML_joint_species_ORF	0.988
YGL080W	8	8	Sarb_Scer_Sjur_Skud_Smik_Spar	FastML_joint_species_ORF	0.982
YGL081W	8	6	Sarb_Scer_Sjur_Skud_Smik_Spar	FastML_joint_species_ORF	0.996
YGL085W	8	8	Sarb_Scer_Sjur_Skud_Smik_Spar	FastML_joint_species_ORF	0.995
YGL091C	8	8	Sarb_Scer_Sjur_Skud_Smik_Spar	FastML_joint_species_ORF	0.996
YGL098W	8	2	Sarb_Scer_Sjur_Skud_Smik_Spar	PRANK_species_ORF	0.995
YGL101W	8	8	Sarb_Scer_Sjur_Skud_Smik_Spar	FastML_joint_species_ORF	0.994
YGL102C	8	2	Sarb_Scer_Sjur_Skud_Smik_Spar	FastML_marginal_species_ORF	0.991
YGL106W	8	8	Sarb_Scer_Sjur_Skud_Smik_Spar	FastML_joint_species_ORF	0.991
YGL108C	8	8	Sarb_Scer_Sjur_Skud_Smik_Spar	FastML_joint_species_ORF	0.976
YGL115W	8	8	Sarb_Scer_Sjur_Skud_Smik_Spar	FastML_joint_species_ORF	0.996
YGL117W	8	8	Sarb_Scer_Sjur_Skud_Smik_Spar	FastML_joint_species_ORF	0.99
YGL121C	8	8	Sarb_Scer_Sjur_Skud_Smik_Spar	FastML_joint_species_ORF	0.99
YGL123W	8	8	Sarb_Scer_Sjur_Skud_Smik_Spar	FastML_joint_species_ORF	0.995
YGL127C	8	3	Sarb_Scer_Sjur_Skud_Smik_Spar	PRANK_species_ORF	0.99
YGL136C	8	8	Sarb_Scer_Sjur_Skud_Smik_Spar	FastML_joint_species_ORF	0.993
YGL147C	8	8	Sarb_Scer_Sjur_Skud_Smik_Spar	FastML_joint_species_ORF	0.993
YGL154C	8	8	Sarb_Scer_Sjur_Skud_Smik_Spar	FastML_joint_species_ORF	0.977
YGL161C	8	2	Sarb_Scer_Sjur_Skud_Smik_Spar	FastML_marginal_species_extended	0.996
YGL162W	8	5	Sarb_Scer_Sjur_Skud_Smik_Spar	PRANK_species_ORF	0.991
YGL174W	8	8	Sarb_Scer_Sjur_Skud_Smik_Spar	FastML_joint_species_ORF	0.99
YGL187C	8	8	Sarb_Scer_Sjur_Skud_Smik_Spar	FastML_joint_species_ORF	0.991
YGL189C	8	8	Sarb_Scer_Sjur_Skud_Smik_Spar	FastML_joint_species_ORF	0.989
YGL194C-A	8	5	Sarb_Scer_Sjur_Skud_Smik_Spar	FastML_joint_species_ORF	0.984
YGL199C	8	1	Sarb_Scer_Sjur_Skud_Smik_Spar	PRANK_species_extended	0.968
YGL200C	8	8	Sarb_Scer_Sjur_Skud_Smik_Spar	FastML_joint_species_ORF	0.993
YGL210W	8	8	Sarb_Scer_Sjur_Skud_Smik_Spar	FastML_joint_species_ORF	0.994
YGL214W	8	6	Sarb_Scer_Sjur_Skud_Smik_Spar	PRANK_species_ORF	0.973
YGL218W	8	7	Sarb_Scer_Sjur_Skud_Smik_Spar	FastML_joint_species_ORF	0.911
YGL221C	8	8	Sarb_Scer_Sjur_Skud_Smik_Spar	FastML_joint_species_ORF	0.995
YGL224C	8	2	Sarb_Scer_Sjur_Skud_Smik_Spar	PRANK_species_ORF	0.995
YGL226W	8	8	Sarb_Scer_Sjur_Skud_Smik_Spar	FastML_joint_species_ORF	0.989
YGL230C	8	2	Sarb_Scer_Sjur_Skud_Smik_Spar	FastML_joint_species_ORF	0.964
YGL231C	8	8	Sarb_Scer_Sjur_Skud_Smik_Spar	FastML_joint_species_ORF	0.993
YGL237C	8	1	Sarb_Scer_Sjur_Skud_Smik_Spar	FastML_joint_species_extended	0.991
YGL242C	8	8	Sarb_Scer_Sjur_Skud_Smik_Spar	FastML_joint_species_ORF	0.993
YGL247W	8	1	Sarb_Scer_Sjur_Skud_Smik_Spar	FastML_marginal_species_ORF	0.993
YGL254W	8	5	Sarb_Scer_Sjur_Skud_Smik_Spar	PRANK_species_ORF	0.996
YGR006W	8	6	Sarb_Scer_Sjur_Skud_Smik_Spar	FastML_marginal_species_ORF	0.995
YGR015C	8	8	Sarb_Scer_Sjur_Skud_Smik_Spar	FastML_joint_species_ORF	0.97
YGR016W	8	8	Sarb_Scer_Sjur_Skud_Smik_Spar	FastML_joint_species_ORF	0.993
YGR017W	8	2	Sarb_Scer_Sjur_Skud_Smik_Spar	FastML_joint_species_ORF	0.996
YGR020C	8	8	Sarb_Scer_Sjur_Skud_Smik_Spar	FastML_joint_species_ORF	0.989
YGR026W	8	8	Sarb_Scer_Sjur_Skud_Smik_Spar	FastML_joint_species_ORF	0.995
YGR027C	8	8	Sarb_Scer_Skud_Smik_Spar	FastML_joint_species_ORF	0.988
YGR030C	8	1	Sarb_Scer_Sjur_Skud_Smik_Spar	PRANK_species_extended	0.992
YGR033C	8	8	Sarb_Scer_Sjur_Skud_Smik_Spar	FastML_joint_species_ORF	0.994
YGR036C	8	8	Sarb_Scer_Sjur_Skud_Smik_Spar	FastML_joint_species_ORF	0.994
YGR037C	8	8	Sarb_Scer_Sjur_Skud_Smik_Spar	FastML_joint_species_ORF	0.985
YGR038W	8	8	Sarb_Scer_Sjur_Skud_Smik_Spar	FastML_joint_species_ORF	0.994
YGR042W	8	2	Sarb_Scer_Sjur_Skud_Smik_Spar	PRANK_species_ORF	0.977
YGR044C	8	1	Sarb_Scer_Sjur_Skud_Smik_Spar	FastML_joint_species_extended	0.973
YGR049W	8	4	Sarb_Scer_Sjur_Skud_Smik_Spar	FastML_marginal_species_ORF	0.993
YGR053C	8	8	Sarb_Scer_Sjur_Skud_Smik_Spar	FastML_joint_species_ORF	0.987
YGR060W	8	8	Sarb_Scer_Sjur_Skud_Smik_Spar	FastML_joint_species_ORF	0.996
YGR062C	8	8	Sarb_Scer_Sjur_Skud_Smik_Spar	FastML_joint_species_ORF	0.996
YGR063C	8	8	Sarb_Scer_Sjur_Skud_Smik_Spar	FastML_joint_species_ORF	0.987
YGR066C	8	5	Sarb_Scer_Sjur_Skud_Smik_Spar	FastML_joint_species_ORF	0.985
YGR068W-A	8	8	Sarb_Scer_Sjur_Skud_Smik_Spar	FastML_joint_species_ORF	0.958
YGR074W	8	8	Sarb_Scer_Sjur_Skud_Smik_Spar	FastML_joint_species_ORF	0.991
YGR075C	8	7	Sarb_Scer_Sjur_Skud_Smik_Spar	FastML_joint_species_ORF	0.995
YGR076C	8	8	Sarb_Scer_Sjur_Skud_Smik_Spar	FastML_joint_species_ORF	0.992
YGR078C	8	8	Sarb_Scer_Sjur_Skud_Smik_Spar	FastML_joint_species_ORF	0.993
YGR080W	8	2	Sarb_Scer_Sjur_Skud_Smik_Spar	PRANK_species_ORF	0.996
YGR081C	8	2	Sarb_Scer_Sjur_Skud_Smik_Spar	PRANK_species_ORF	0.986
YGR082W	8	8	Sarb_Scer_Sjur_Skud_Smik_Spar	FastML_joint_species_ORF	0.993
YGR085C	8	8	Sarb_Scer_Sjur_Skud_Smik_Spar	FastML_joint_species_ORF	0.992
YGR096W	8	8	Sarb_Scer_Sjur_Skud_Smik_Spar	FastML_joint_species_ORF	0.996
YGR102C	8	2	Sarb_Scer_Sjur_Skud_Smik_Spar	PRANK_species_ORF	0.993
YGR104C	8	6	Sarb_Scer_Sjur_Skud_Smik_Spar	FastML_marginal_species_ORF	0.996
YGR105W	8	8	Sarb_Scer_Sjur_Skud_Smik_Spar	FastML_joint_species_ORF	0.983
YGR106C	8	2	Sarb_Scer_Sjur_Skud_Smik_Spar	FastML_joint_species_ORF	0.995
YGR126W	8	8	Sarb_Scer_Sjur_Skud_Smik_Spar	FastML_joint_species_ORF	0.994
YGR127W	8	8	Sarb_Scer_Sjur_Skud_Smik_Spar	FastML_joint_species_ORF	0.989
YGR129W	8	2	Sarb_Scer_Sjur_Skud_Smik_Spar	FastML_joint_species_ORF	0.994
YGR131W	8	8	Sarb_Scer_Sjur_Skud_Smik_Spar	FastML_joint_species_ORF	0.992
YGR132C	8	8	Sarb_Scer_Sjur_Skud_Smik_Spar	FastML_joint_species_ORF	0.995
YGR135W	8	8	Sarb_Scer_Sjur_Skud_Smik_Spar	FastML_joint_species_ORF	0.995
YGR136W	8	5	Sarb_Scer_Sjur_Skud_Smik_Spar	FastML_marginal_species_ORF	0.994
YGR144W	8	7	Sarb_Scer_Sjur_Skud_Smik_Spar	FastML_joint_species_ORF	0.996
YGR146C	8	6	Sarb_Scer_Sjur_Skud_Smik_Spar	FastML_marginal_species_ORF	0.994
YGR147C	8	8	Sarb_Scer_Sjur_Skud_Smik_Spar	FastML_joint_species_ORF	0.987
YGR148C	8	8	Sarb_Scer_Sjur_Skud_Smik_Spar	FastML_joint_species_ORF	0.991
YGR151C	8	6	Sarb_Scer_Sjur_Skud_Smik_Spar	FastML_marginal_species_ORF	0.926
YGR167W	8	8	Sarb_Scer_Sjur_Skud_Smik_Spar	FastML_joint_species_ORF	0.994
YGR169C-A	8	8	Sarb_Scer_Sjur_Skud_Smik_Spar	FastML_joint_species_ORF	0.986
YGR172C	8	8	Sarb_Scer_Sjur_Skud_Smik_Spar	FastML_joint_species_ORF	0.995
YGR181W	8	8	Sarb_Scer_Sjur_Skud_Smik_Spar	FastML_joint_species_ORF	0.987
YGR195W	8	8	Sarb_Scer_Sjur_Skud_Smik_Spar	FastML_joint_species_ORF	0.995
YGR205W	8	8	Sarb_Scer_Sjur_Skud_Smik_Spar	FastML_joint_species_ORF	0.995
YGR206W	8	8	Sarb_Scer_Sjur_Skud_Smik_Spar	FastML_joint_species_ORF	0.987
YGR207C	8	8	Sarb_Scer_Sjur_Skud_Smik_Spar	FastML_joint_species_ORF	0.995
YGR208W	8	8	Sarb_Scer_Sjur_Skud_Smik_Spar	FastML_joint_species_ORF	0.996
YGR209C	8	8	Sarb_Scer_Sjur_Skud_Smik_Spar	FastML_joint_species_ORF	0.987
YGR215W	8	6	Sarb_Scer_Sjur_Skud_Smik_Spar	FastML_joint_species_ORF	0.988
YGR220C	8	8	Sarb_Scer_Sjur_Skud_Smik_Spar	FastML_joint_species_ORF	0.995
YGR222W	8	8	Sarb_Scer_Sjur_Skud_Smik_Spar	FastML_joint_species_ORF	0.995
YGR231C	8	8	Sarb_Scer_Sjur_Skud_Smik_Spar	FastML_joint_species_ORF	0.996
YGR232W	8	7	Sarb_Scer_Sjur_Skud_Smik_Spar	FastML_marginal_species_ORF	0.994
YGR235C	8	8	Sarb_Scer_Sjur_Skud_Smik_Spar	FastML_joint_species_ORF	0.994
YGR236C	8	8	Sarb_Scer_Sjur_Skud_Smik_Spar	FastML_joint_species_ORF	0.986
YGR239C	8	2	Sarb_Scer_Sjur_Skud_Smik_Spar	FastML_joint_species_ORF	0.995
YGR243W	8	5	Sarb_Scer_Sjur_Skud_Smik_Spar	FastML_joint_species_ORF	0.991
YGR247W	8	8	Sarb_Scer_Sjur_Skud_Smik_Spar	FastML_joint_species_ORF	0.993
YGR248W	8	8	Sarb_Scer_Sjur_Skud_Smik_Spar	FastML_joint_species_ORF	0.982
YGR251W	8	4	Sarb_Scer_Sjur_Skud_Smik_Spar	FastML_joint_species_ORF	0.968
YGR253C	8	8	Sarb_Scer_Sjur_Skud_Smik_Spar	FastML_joint_species_ORF	0.995
YGR262C	8	8	Sarb_Scer_Sjur_Skud_Smik_Spar	FastML_joint_species_ORF	0.995
YGR267C	8	8	Sarb_Scer_Sjur_Skud_Smik_Spar	FastML_joint_species_ORF	0.995
YGR268C	8	2	Sarb_Scer_Sjur_Skud_Smik_Spar	FastML_joint_species_ORF	0.987
YGR271C-A	8	7	Sarb_Scer_Sjur_Skud_Smik	FastML_joint_species_ORF	0.994
YGR273C	8	8	Sarb_Scer_Sjur_Skud_Smik	FastML_joint_species_ORF	0.992
YGR280C	8	2	Sarb_Scer_Sjur_Skud_Smik	FastML_joint_species_ORF	0.995
YGR282C	8	8	Sarb_Scer_Sjur_Skud_Smik_Spar	FastML_joint_species_ORF	0.996
YGR284C	8	8	Sarb_Scer_Sjur_Skud_Smik_Spar	FastML_joint_species_ORF	0.996
YHL009C	8	3	Sarb_Scer_Sjur_Skud_Smik_Spar	PRANK_species_ORF	0.996
YHL011C	8	8	Sarb_Scer_Sjur_Skud_Smik_Spar	FastML_joint_species_ORF	0.996
YHL013C	8	7	Sarb_Scer_Sjur_Skud_Smik_Spar	FastML_joint_species_ORF	0.987
YHL015W	8	2	Sarb_Scer_Sjur_Skud_Smik_Spar	FastML_joint_species_ORF	0.989
YHL018W	8	7	Sarb_Scer_Sjur_Skud_Smik_Spar	FastML_joint_species_ORF	0.989
YHL026C	8	6	Sarb_Scer_Sjur_Skud_Smik_Spar	FastML_marginal_species_ORF	0.996
YHL031C	8	8	Sarb_Scer_Sjur_Skud_Smik_Spar	FastML_joint_species_ORF	0.994
YHL034C	8	8	Sarb_Scer_Sjur_Skud_Smik_Spar	FastML_joint_species_ORF	0.995
YHR005C-A	8	8	Sarb_Scer_Sjur_Skud_Smik_Spar	FastML_joint_species_ORF	0.986
YHR008C	8	3	Sarb_Scer_Sjur_Skud_Smik_Spar	FastML_joint_species_ORF	0.994
YHR013C	8	8	Sarb_Scer_Sjur_Skud_Smik_Spar	FastML_joint_species_ORF	0.994
YHR026W	8	8	Sarb_Scer_Sjur_Skud_Smik_Spar	FastML_joint_species_ORF	0.994
YHR029C	8	8	Sarb_Scer_Sjur_Skud_Smik_Spar	FastML_joint_species_ORF	0.989
YHR038W	8	8	Sarb_Scer_Sjur_Skud_Smik_Spar	FastML_joint_species_ORF	0.994
YHR046C	8	6	Sarb_Scer_Sjur_Skud_Smik_Spar	FastML_joint_species_ORF	0.985
YHR049W	8	8	Sarb_Scer_Sjur_Skud_Smik_Spar	FastML_joint_species_ORF	0.995
YHR051W	8	2	Sarb_Scer_Sjur_Skud_Smik_Spar	PRANK_species_ORF	0.991
YHR053C	8	8	Sarb_Scer_Sjur_Skud_Smik_Spar	FastML_joint_species_ORF	0.962
YHR056W-A	8	8	Sarb_Scer_Sjur_Skud_Smik_Spar	FastML_joint_species_ORF	0.991
YHR057C	8	8	Sarb_Scer_Sjur_Skud_Smik_Spar	FastML_joint_species_ORF	0.994
YHR058C	8	7	Sarb_Scer_Sjur_Skud_Smik_Spar	FastML_joint_species_ORF	0.995
YHR059W	8	8	Sarb_Scer_Sjur_Skud_Smik_Spar	FastML_joint_species_ORF	0.99
YHR060W	8	6	Sarb_Scer_Sjur_Skud_Smik_Spar	FastML_marginal_species_ORF	0.993
YHR061C	8	1	Sarb_Scer_Sjur_Skud_Smik_Spar	PRANK_species_ORF	0.996
YHR062C	8	8	Sarb_Scer_Sjur_Skud_Smik_Spar	FastML_joint_species_ORF	0.995
YHR067W	8	2	Sarb_Scer_Sjur_Skud_Smik_Spar	PRANK_species_ORF	0.987
YHR069C-A	8	2	Sarb_Scer_Sjur_Skud_Smik_Spar	FastML_joint_species_ORF	0.981
YHR072W-A	8	8	Sarb_Scer_Sjur_Skud_Smik_Spar	FastML_joint_species_ORF	0.977
YHR073C-B	8	8	Sarb_Scer_Sjur_Skud_Smik_Spar	FastML_joint_species_ORF	0.951
YHR073W-A	8	8	Sarb_Scer_Sjur_Skud_Smik_Spar	FastML_joint_species_ORF	0.977
YHR081W	8	1	Sarb_Scer_Sjur_Skud_Smik_Spar	FastML_joint_species_extended	0.991
YHR083W	8	6	Sarb_Scer_Sjur_Skud_Smik_Spar	FastML_marginal_species_ORF	0.996
YHR087W	8	2	Sarb_Scer_Sjur_Skud_Smik_Spar	FastML_joint_species_ORF	0.988
YHR088W	8	8	Sarb_Scer_Sjur_Skud_Smik_Spar	FastML_joint_species_ORF	0.995
YHR089C	8	1	Sarb_Scer_Sjur_Skud_Smik_Spar	FastML_marginal_species_extended	0.987
YHR090C	8	8	Sarb_Scer_Sjur_Skud_Smik_Spar	FastML_joint_species_ORF	0.995
YHR100C	8	8	Sarb_Scer_Sjur_Skud_Smik_Spar	FastML_joint_species_ORF	0.993
YHR104W	8	6	Sarb_Scer_Sjur_Skud_Smik_Spar	FastML_joint_species_ORF	0.996
YHR105W	8	4	Sarb_Scer_Sjur_Skud_Smik_Spar	FastML_marginal_species_ORF	0.994
YHR110W	8	6	Sarb_Scer_Sjur_Skud_Smik_Spar	FastML_joint_species_ORF	0.994
YHR121W	8	8	Sarb_Scer_Sjur_Skud_Smik_Spar	FastML_joint_species_ORF	0.993
YHR122W	8	8	Sarb_Scer_Sjur_Skud_Smik_Spar	FastML_joint_species_ORF	0.994
YHR127W	8	2	Sarb_Scer_Sjur_Skud_Smik_Spar	PRANK_species_ORF	0.99
YHR132W-A	8	7	Sarb_Scer_Sjur_Skud_Smik_Spar	FastML_marginal_species_ORF	0.99
YHR133C	8	5	Sarb_Scer_Sjur_Skud_Smik_Spar	FastML_joint_species_ORF	0.995
YHR138C	8	8	Sarb_Scer_Sjur_Skud_Smik_Spar	FastML_joint_species_ORF	0.988
YHR139C	8	8	Sarb_Scer_Sjur_Skud_Smik_Spar	FastML_joint_species_ORF	0.993
YHR142W	8	8	Sarb_Scer_Sjur_Skud_Smik_Spar	FastML_joint_species_ORF	0.996
YHR143W-A	8	8	Sarb_Scer_Sjur_Skud_Smik_Spar	FastML_joint_species_ORF	0.981
YHR144C	8	2	Sarb_Scer_Sjur_Skud_Smik_Spar	PRANK_species_ORF	0.991
YHR147C	8	8	Sarb_Scer_Sjur_Skud_Smik_Spar	FastML_joint_species_ORF	0.994
YHR148W	8	8	Sarb_Scer_Sjur_Skud_Smik_Spar	FastML_joint_species_ORF	0.993
YHR152W	8	1	Sarb_Scer_Sjur_Skud_Smik_Spar	PRANK_species_extended	0.989
YHR153C	8	2	Sarb_Scer_Sjur_Skud_Smik_Spar	PRANK_species_ORF	0.993
YHR157W	8	2	Sarb_Scer_Sjur_Skud_Smik_Spar	FastML_joint_species_ORF	0.993
YHR160C	8	2	Sarb_Scer_Sjur_Skud_Smik_Spar	PRANK_species_ORF	0.98
YHR162W	8	8	Sarb_Scer_Sjur_Skud_Smik_Spar	FastML_joint_species_ORF	0.99
YHR163W	8	8	Sarb_Scer_Sjur_Skud_Smik_Spar	FastML_joint_species_ORF	0.995
YHR165W-A	8	2	Sarb_Scer_Sjur_Skud_Smik_Spar	FastML_joint_species_ORF	0.965
YHR167W	8	8	Sarb_Scer_Sjur_Skud_Smik_Spar	FastML_joint_species_ORF	0.995
YHR181W	8	8	Sarb_Scer_Sjur_Skud_Smik_Spar	FastML_joint_species_ORF	0.994
YHR185C	8	2	Sarb_Scer_Sjur_Skud_Smik_Spar	FastML_joint_species_ORF	0.999
YHR187W	8	8	Sarb_Scer_Sjur_Skud_Smik_Spar	FastML_joint_species_ORF	0.996
YHR189W	8	8	Sarb_Scer_Sjur_Skud_Smik_Spar	FastML_joint_species_ORF	0.993
YHR191C	8	8	Sarb_Scer_Sjur_Skud_Smik_Spar	FastML_joint_species_ORF	0.99
YHR193C-A	8	8	Sarb_Scer_Sjur_Skud_Smik_Spar	FastML_joint_species_ORF	0.989
YHR195W	8	2	Sarb_Scer_Sjur_Skud_Smik_Spar	FastML_joint_species_ORF	0.989
YHR199C	8	8	Sarb_Scer_Sjur_Skud_Smik_Spar	FastML_joint_species_ORF	0.996
YHR200W	8	2	Sarb_Scer_Sjur_Skud_Smik_Spar	FastML_joint_species_ORF	0.995
YIL002W-A	8	8	Sarb_Scer_Sjur_Skud_Smik_Spar	FastML_joint_species_ORF	0.981
YIL007C	8	8	Sarb_Scer_Sjur_Skud_Smik_Spar	FastML_joint_species_ORF	0.991
YIL008W	8	8	Sarb_Scer_Sjur_Skud_Smik_Spar	FastML_joint_species_ORF	0.987
YIL010W	8	6	Sarb_Scer_Sjur_Skud_Smik_Spar	FastML_joint_species_ORF	0.978
YIL016W	8	8	Sarb_Scer_Sjur_Skud_Smik_Spar	FastML_joint_species_ORF	0.992
YIL020C	8	7	Sarb_Scer_Sjur_Skud_Smik_Spar	FastML_marginal_species_ORF	0.995
YIL021W	8	6	Sarb_Scer_Sjur_Skud_Smik_Spar	FastML_marginal_species_ORF	0.996
YIL024C	8	8	Sarb_Scer_Sjur_Skud_Smik_Spar	FastML_joint_species_ORF	0.993
YIL027C	8	8	Sarb_Scer_Sjur_Skud_Smik_Spar	FastML_joint_species_ORF	0.991
YIL034C	8	8	Sarb_Scer_Sjur_Skud_Smik_Spar	FastML_joint_species_ORF	0.995
YIL040W	8	8	Sarb_Scer_Sjur_Skud_Smik_Spar	FastML_joint_species_ORF	0.99
YIL041W	8	8	Sarb_Scer_Sjur_Skud_Smik_Spar	FastML_joint_species_ORF	0.996
YIL044C	8	6	Sarb_Scer_Sjur_Skud_Smik_Spar	FastML_marginal_species_ORF	0.996
YIL047C-A	8	8	Sarb_Scer_Sjur_Skud_Smik_Spar	FastML_joint_species_ORF	0.94
YIL049W	8	8	Sarb_Scer_Sjur_Skud_Smik_Spar	FastML_joint_species_ORF	0.995
YIL050W	8	2	Sarb_Scer_Sjur_Skud_Smik_Spar	PRANK_species_ORF	0.995
YIL051C	8	8	Sarb_Scer_Sjur_Skud_Smik_Spar	FastML_joint_species_ORF	0.991
YIL057C	8	8	Sarb_Scer_Sjur_Skud_Smik_Spar	FastML_joint_species_ORF	0.992
YIL061C	8	6	Sarb_Scer_Sjur_Skud_Smik_Spar	FastML_marginal_species_ORF	0.988
YIL062C	8	8	Sarb_Scer_Sjur_Skud_Smik_Spar	FastML_joint_species_ORF	0.991
YIL063C	8	4	Sarb_Scer_Sjur_Skud_Smik_Spar	FastML_marginal_species_ORF	0.992
YIL065C	8	8	Sarb_Scer_Sjur_Skud_Smik_Spar	FastML_joint_species_ORF	0.991
YIL070C	8	8	Sarb_Scer_Sjur_Skud_Smik_Spar	FastML_joint_species_ORF	0.995
YIL077C	8	4	Sarb_Scer_Sjur_Skud_Smik_Spar	FastML_marginal_species_ORF	0.996
YIL084C	8	8	Sarb_Scer_Sjur_Skud_Smik_Spar	FastML_joint_species_ORF	0.996
YIL087C	8	2	Sarb_Scer_Sjur_Skud_Smik_Spar	PRANK_species_ORF	0.977
YIL093C	8	8	Sarb_Scer_Sjur_Skud_Smik_Spar	FastML_joint_species_ORF	0.995
YIL098C	8	8	Sarb_Scer_Sjur_Skud_Smik_Spar	FastML_joint_species_ORF	0.991
YIL102C-A	8	6	Sarb_Scer_Sjur_Skud_Smik_Spar	FastML_marginal_species_ORF	0.982
YIL105W-A	8	8	Sarb_Scer_Sjur_Skud_Smik_Spar	FastML_joint_species_ORF	0.95
YIL113W	8	2	Sarb_Scer_Sjur_Skud_Smik_Spar	PRANK_species_ORF	0.987
YIL114C	8	5	Sarb_Scer_Sjur_Skud_Smik_Spar	FastML_joint_species_ORF	0.982
YIL117C	8	1	Sarb_Scer_Sjur_Skud_Smik_Spar	FastML_marginal_species_extended	0.996
YIL118W	8	8	Sarb_Scer_Sjur_Skud_Smik_Spar	FastML_joint_species_ORF	0.994
YIL127C	8	8	Sarb_Scer_Sjur_Skud_Smik_Spar	FastML_joint_species_ORF	0.994
YIL132C	8	2	Sarb_Scer_Sjur_Skud_Smik_Spar	FastML_joint_species_ORF	0.98
YIL134W	8	2	Sarb_Scer_Sjur_Skud_Smik_Spar	FastML_joint_species_ORF	0.987
YIL139C	8	8	Sarb_Scer_Sjur_Skud_Smik_Spar	FastML_joint_species_ORF	0.995
YIL152W	8	1	Sarb_Scer_Sjur_Skud_Smik_Spar	FastML_joint_species_extended	0.986
YIL157C	8	8	Sarb_Scer_Sjur_Skud_Smik_Spar	FastML_joint_species_ORF	0.988
YIL158W	8	6	Sarb_Scer_Sjur_Skud_Smik_Spar	FastML_marginal_species_ORF	0.993
YIL161W	8	2	Sarb_Scer_Sjur_Skud_Smik_Spar	Prequel_species_ORF	0.969
YIL164C	8	8	Sarb_Scer_Sjur_Skud_Smik_Spar	FastML_joint_species_ORF	0.998
YIL165C	8	7	Sarb_Scer_Sjur_Skud_Smik_Spar	FastML_joint_species_ORF	0.989
YIR001C	8	8	Sarb_Scer_Sjur_Skud_Smik_Spar	FastML_joint_species_ORF	0.995
YIR005W	8	7	Sarb_Scer_Sjur_Skud_Smik_Spar	FastML_marginal_species_ORF	0.991
YIR009W	8	8	Sarb_Scer_Sjur_Skud_Smik_Spar	FastML_joint_species_ORF	0.988
YIR011C	8	4	Sarb_Scer_Sjur_Skud_Smik_Spar	FastML_marginal_species_ORF	0.992
YIR013C	8	1	Sarb_Scer_Sjur_Skud_Smik_Spar	FastML_joint_species_extended	0.973
YIR015W	8	4	Sarb_Scer_Sjur_Skud_Smik_Spar	FastML_marginal_species_ORF	0.984
YIR022W	8	8	Sarb_Scer_Sjur_Skud_Smik_Spar	FastML_joint_species_ORF	0.992
YIR024C	8	2	Sarb_Scer_Sjur_Skud_Smik_Spar	FastML_joint_species_ORF	0.994
YIR030C	8	8	Sarb_Scer_Sjur_Skud_Smik_Spar	FastML_joint_species_ORF	0.995
YIR032C	8	7	Sarb_Scer_Sjur_Skud_Smik_Spar	FastML_joint_species_ORF	0.993
YIR035C	8	8	Sarb_Scer_Sjur_Skud_Smik_Spar	FastML_joint_species_ORF	0.995
YIR036C	8	8	Sarb_Scer_Sjur_Skud_Smik_Spar	FastML_joint_species_ORF	0.995
YIR037W	8	8	Sarb_Scer_Sjur_Skud_Smik_Spar	FastML_joint_species_ORF	0.992
YIR038C	8	8	Sarb_Scer_Sjur_Skud_Smik_Spar	FastML_joint_species_ORF	0.994
YJL003W	8	8	Sarb_Scer_Sjur_Skud_Smik_Spar	FastML_joint_species_ORF	0.989
YJL004C	8	8	Sarb_Scer_Sjur_Skud_Smik_Spar	FastML_joint_species_ORF	0.993
YJL006C	8	8	Sarb_Scer_Sjur_Skud_Smik_Spar	FastML_joint_species_ORF	0.996
YJL011C	8	8	Sarb_Scer_Sjur_Skud_Smik_Spar	FastML_joint_species_ORF	0.992
YJL026C-A	8	8	Sarb_Scer_Sjur_Skud_Smik_Spar	FastML_joint_species_ORF	0.995
YJL035C	8	8	Sarb_Scer_Sjur_Skud_Smik_Spar	FastML_joint_species_ORF	0.995
YJL052W	8	8	Sarb_Scer_Sjur_Skud_Smik_Spar	FastML_joint_species_ORF	0.996
YJL055W	8	8	Sarb_Scer_Sjur_Skud_Smik_Spar	FastML_joint_species_ORF	0.999
YJL062W-A	8	8	Sarb_Scer_Sjur_Skud_Smik_Spar	FastML_joint_species_ORF	0.984
YJL063C	8	6	Sarb_Scer_Sjur_Skud_Smik_Spar	FastML_joint_species_ORF	0.994
YJL064W	8	3	Sarb_Scer_Sjur_Skud_Smik_Spar	FastML_marginal_species_ORF	0.99
YJL065C	8	4	Sarb_Scer_Sjur_Skud_Smik_Spar	PRANK_species_ORF	0.986
YJL066C	8	6	Sarb_Scer_Sjur_Skud_Smik_Spar	FastML_joint_species_ORF	0.988
YJL068C	8	8	Sarb_Scer_Sjur_Skud_Smik_Spar	FastML_joint_species_ORF	0.996
YJL072C	8	8	Sarb_Scer_Sjur_Skud_Smik_Spar	FastML_joint_species_ORF	0.988
YJL079C	8	1	Sarb_Scer_Sjur_Skud_Smik_Spar	FastML_marginal_species_extended	0.996
YJL097W	8	8	Sarb_Scer_Sjur_Skud_Smik_Spar	FastML_joint_species_ORF	0.994
YJL104W	8	8	Sarb_Scer_Sjur_Skud_Smik_Spar	FastML_joint_species_ORF	0.991
YJL115W	8	7	Sarb_Scer_Sjur_Skud_Smik_Spar	FastML_joint_species_ORF	0.995
YJL117W	8	8	Sarb_Scer_Sjur_Skud_Smik_Spar	FastML_joint_species_ORF	0.996
YJL118W	8	4	Sarb_Scer_Sjur_Skud_Smik_Spar	FastML_joint_species_ORF	0.994
YJL121C	8	8	Sarb_Scer_Sjur_Skud_Smik_Spar	FastML_joint_species_ORF	0.994
YJL122W	8	8	Sarb_Scer_Sjur_Skud_Smik_Spar	FastML_joint_species_ORF	0.992
YJL124C	8	8	Sarb_Scer_Sjur_Skud_Smik_Spar	FastML_joint_species_ORF	0.992
YJL126W	8	2	Sarb_Scer_Sjur_Skud_Smik_Spar	PRANK_species_ORF	0.991
YJL127C-B	8	8	Sarb_Scer_Sjur_Skud_Smik_Spar	FastML_joint_species_ORF	0.975
YJL133C-A	8	8	Sarb_Scer_Sjur_Skud_Smik_Spar	FastML_joint_species_ORF	0.982
YJL133W	8	8	Sarb_Scer_Sjur_Skud_Smik_Spar	FastML_joint_species_ORF	0.996
YJL140W	8	8	Sarb_Scer_Sjur_Skud_Smik_Spar	FastML_joint_species_ORF	0.994
YJL143W	8	8	Sarb_Scer_Sjur_Skud_Smik_Spar	FastML_joint_species_ORF	0.992
YJL144W	8	1	Sarb_Scer_Sjur_Skud_Smik_Spar	FastML_joint_species_extended	0.984
YJL145W	8	8	Sarb_Scer_Sjur_Skud_Smik_Spar	FastML_joint_species_ORF	0.995
YJL148W	8	2	Sarb_Scer_Sjur_Skud_Smik_Spar	FastML_joint_species_ORF	0.983
YJL151C	8	2	Sarb_Scer_Sjur_Skud_Smik_Spar	FastML_joint_species_ORF	0.983
YJL158C	8	2	Sarb_Scer_Sjur_Skud_Smik_Spar	FastML_joint_species_ORF	0.978
YJL160C	8	2	Sarb_Scer_Sjur_Skud_Smik_Spar	FastML_marginal_species_ORF	0.984
YJL161W	8	2	Sarb_Scer_Sjur_Skud_Smik_Spar	PRANK_species_ORF	0.993
YJL173C	8	8	Sarb_Scer_Sjur_Skud_Smik_Spar	FastML_joint_species_ORF	0.989
YJL178C	8	6	Sarb_Scer_Sjur_Skud_Smik_Spar	FastML_joint_species_ORF	0.995
YJL179W	8	8	Sarb_Scer_Sjur_Skud_Smik_Spar	FastML_joint_species_ORF	0.988
YJL180C	8	8	Sarb_Scer_Sjur_Skud_Smik_Spar	FastML_joint_species_ORF	0.996
YJL184W	8	8	Sarb_Scer_Sjur_Skud_Smik_Spar	FastML_joint_species_ORF	0.989
YJL185C	8	2	Sarb_Scer_Sjur_Skud_Smik_Spar	PRANK_species_ORF	0.995
YJL190C	8	8	Sarb_Scer_Sjur_Skud_Smik_Spar	FastML_joint_species_ORF	0.99
YJL192C	8	1	Sarb_Scer_Sjur_Skud_Smik_Spar	FastML_joint_species_ORF	0.994
YJL196C	8	1	Sarb_Scer_Sjur_Skud_Smik_Spar	FastML_marginal_species_extended	0.985
YJL203W	8	2	Sarb_Scer_Sjur_Skud_Smik_Spar	PRANK_species_ORF	0.995
YJL208C	8	2	Sarb_Scer_Sjur_Skud_Smik_Spar	FastML_joint_species_ORF	0.996
YJL210W	8	4	Sarb_Scer_Sjur_Skud_Smik_Spar	FastML_marginal_species_ORF	0.995
YJR005C-A	8	8	Sarb_Scer_Sjur_Skud_Smik_Spar	FastML_joint_species_ORF	0.986
YJR007W	8	8	Sarb_Scer_Sjur_Skud_Smik_Spar	FastML_joint_species_ORF	0.996
YJR009C	8	8	Sarb_Scer_Sjur_Skud_Smik_Spar	FastML_joint_species_ORF	0.996
YJR010C-A	8	8	Sarb_Scer_Sjur_Skud_Smik_Spar	FastML_joint_species_ORF	0.986
YJR011C	8	2	Sarb_Scer_Sjur_Skud_Smik_Spar	PRANK_species_ORF	0.987
YJR024C	8	3	Sarb_Scer_Sjur_Skud_Smik	FastML_marginal_species_ORF	0.99
YJR025C	8	8	Sarb_Scer_Sjur_Skud_Smik	FastML_joint_species_ORF	0.993
YJR034W	8	8	Sarb_Scer_Sjur_Skud_Smik_Spar	FastML_joint_species_ORF	0.988
YJR044C	8	8	Sarb_Scer_Sjur_Skud_Smik_Spar	FastML_joint_species_ORF	0.991
YJR047C	8	8	Sarb_Scer_Sjur_Skud_Smik_Spar	FastML_joint_species_ORF	0.992
YJR048W	8	8	Sarb_Scer_Sjur_Skud_Smik_Spar	FastML_joint_species_ORF	0.988
YJR050W	8	8	Sarb_Scer_Sjur_Skud_Smik_Spar	FastML_joint_species_ORF	0.994
YJR055W	8	4	Sarb_Scer_Sjur_Skud_Smik_Spar	FastML_joint_species_ORF	0.982
YJR057W	8	6	Sarb_Scer_Sjur_Skud_Smik_Spar	FastML_marginal_species_ORF	0.998
YJR058C	8	7	Sarb_Scer_Sjur_Skud_Smik_Spar	FastML_joint_species_ORF	0.991
YJR063W	8	8	Sarb_Scer_Sjur_Skud_Smik_Spar	FastML_joint_species_ORF	0.989
YJR067C	8	8	Sarb_Scer_Sjur_Skud_Smik_Spar	FastML_joint_species_ORF	0.984
YJR069C	8	8	Sarb_Scer_Sjur_Skud_Smik_Spar	FastML_joint_species_ORF	0.993
YJR073C	8	8	Sarb_Scer_Sjur_Skud_Smik_Spar	FastML_joint_species_ORF	0.994
YJR074W	8	6	Sarb_Scer_Sjur_Skud_Smik_Spar	FastML_marginal_species_ORF	0.93
YJR077C	8	8	Sarb_Scer_Sjur_Skud_Smik_Spar	FastML_joint_species_ORF	0.996
YJR082C	8	8	Sarb_Scer_Sjur_Skud_Smik_Spar	FastML_joint_species_ORF	0.988
YJR083C	8	6	Sarb_Scer_Sjur_Skud_Smik_Spar	FastML_marginal_species_ORF	0.985
YJR085C	8	8	Sarb_Scer_Sjur_Skud_Smik_Spar	FastML_joint_species_ORF	0.987
YJR086W	8	2	Sarb_Scer_Sjur_Skud_Smik_Spar	FastML_joint_species_ORF	0.988
YJR088C	8	8	Sarb_Scer_Sjur_Skud_Smik_Spar	FastML_joint_species_ORF	0.995
YJR093C	8	2	Sarb_Scer_Sjur_Skud_Smik_Spar	PRANK_species_ORF	0.996
YJR095W	8	7	Sarb_Scer_Sjur_Skud_Smik_Spar	FastML_joint_species_ORF	0.996
YJR096W	8	8	Sarb_Scer_Sjur_Skud_Smik_Spar	FastML_joint_species_ORF	0.995
YJR097W	8	8	Sarb_Scer_Sjur_Skud_Smik_Spar	FastML_joint_species_ORF	0.969
YJR099W	8	2	Sarb_Scer_Sjur_Skud_Smik_Spar	FastML_joint_species_ORF	0.983
YJR100C	8	7	Sarb_Scer_Sjur_Skud_Smik_Spar	FastML_joint_species_ORF	0.99
YJR101W	8	3	Sarb_Scer_Sjur_Skud_Smik_Spar	Prequel_species_ORF	0.995
YJR102C	8	6	Sarb_Scer_Sjur_Skud_Smik_Spar	FastML_joint_species_ORF	0.989
YJR104C	8	8	Sarb_Scer_Sjur_Skud_Smik_Spar	FastML_joint_species_ORF	0.991
YJR111C	8	8	Sarb_Scer_Sjur_Skud_Smik_Spar	FastML_joint_species_ORF	0.995
YJR112W	8	8	Sarb_Scer_Sjur_Skud_Smik_Spar	FastML_joint_species_ORF	0.993
YJR113C	8	2	Sarb_Scer_Sjur_Skud_Smik_Spar	PRANK_species_ORF	0.995
YJR116W	8	2	Sarb_Scer_Sjur_Skud_Smik_Spar	FastML_joint_species_ORF	0.995
YJR118C	8	2	Sarb_Scer_Sjur_Skud_Smik_Spar	PRANK_species_ORF	0.993
YJR123W	8	8	Sarb_Scer_Sjur_Skud_Smik_Spar	FastML_joint_species_ORF	0.994
YJR133W	8	8	Sarb_Scer_Sjur_Skud_Smik_Spar	FastML_joint_species_ORF	0.994
YJR135C	8	8	Sarb_Scer_Sjur_Skud_Smik_Spar	FastML_joint_species_ORF	0.994
YJR135W-A	8	8	Sarb_Scer_Sjur_Skud_Smik_Spar	FastML_joint_species_ORF	0.985
YJR140W-A	8	8	Sarb_Scer_Sjur_Skud_Smik_Spar	FastML_joint_species_ORF	0.973
YJR144W	8	6	Sarb_Scer_Sjur_Skud_Smik_Spar	FastML_marginal_species_ORF	0.991
YKL001C	8	8	Sarb_Scer_Sjur_Skud_Smik_Spar	FastML_joint_species_ORF	0.993
YKL007W	8	8	Sarb_Scer_Sjur_Skud_Smik_Spar	FastML_joint_species_ORF	0.995
YKL009W	8	8	Sarb_Scer_Sjur_Skud_Smik_Spar	FastML_joint_species_ORF	0.994
YKL013C	8	8	Sarb_Scer_Sjur_Skud_Smik_Spar	FastML_joint_species_ORF	0.992
YKL016C	8	8	Sarb_Scer_Sjur_Skud_Smik_Spar	FastML_joint_species_ORF	0.992
YKL018C-A	8	8	Sarb_Scer_Sjur_Skud_Smik_Spar	FastML_joint_species_ORF	0.987
YKL018W	8	8	Sarb_Scer_Sjur_Skud_Smik_Spar	FastML_joint_species_ORF	0.996
YKL019W	8	2	Sarb_Scer_Sjur_Skud_Smik_Spar	PRANK_species_ORF	0.991
YKL023C-A	8	4	Sarb_Scer_Sjur_Skud_Smik_Spar	FastML_joint_species_ORF	0.982
YKL024C	8	8	Sarb_Scer_Sjur_Skud_Smik_Spar	FastML_joint_species_ORF	0.993
YKL026C	8	8	Sarb_Scer_Sjur_Skud_Smik_Spar	FastML_joint_species_ORF	0.978
YKL033W-A	8	8	Sarb_Scer_Sjur_Skud_Smik_Spar	FastML_joint_species_ORF	0.994
YKL040C	8	2	Sarb_Scer_Sjur_Skud_Smik_Spar	PRANK_species_ORF	0.981
YKL041W	8	8	Sarb_Scer_Sjur_Skud_Smik_Spar	FastML_joint_species_ORF	0.994
YKL049C	8	4	Sarb_Scer_Sjur_Skud_Smik_Spar	FastML_joint_species_ORF	0.994
YKL052C	8	3	Sarb_Scer_Sjur_Skud_Smik_Spar	FastML_marginal_species_ORF	0.992
YKL053C-A	8	8	Sarb_Scer_Sjur_Skud_Smik_Spar	FastML_joint_species_ORF	0.985
YKL055C	8	7	Sarb_Scer_Sjur_Skud_Smik_Spar	FastML_marginal_species_ORF	0.987
YKL056C	8	8	Sarb_Scer_Sjur_Skud_Smik_Spar	FastML_joint_species_ORF	0.992
YKL058W	8	8	Sarb_Scer_Sjur_Skud_Smik_Spar	FastML_joint_species_ORF	0.989
YKL061W	8	8	Sarb_Scer_Sjur_Skud_Smik_Spar	FastML_joint_species_ORF	0.988
YKL063C	8	6	Sarb_Scer_Sjur_Skud_Smik_Spar	FastML_marginal_species_ORF	0.992
YKL065C	8	8	Sarb_Scer_Sjur_Skud_Smik_Spar	FastML_joint_species_ORF	0.987
YKL067W	8	8	Sarb_Scer_Sjur_Skud_Smik_Spar	FastML_joint_species_ORF	0.991
YKL068W-A	8	6	Sarb_Scer_Sjur_Skud_Smik_Spar	FastML_marginal_species_ORF	0.983
YKL084W	8	8	Sarb_Scer_Sjur_Skud_Smik_Spar	FastML_joint_species_ORF	0.989
YKL086W	8	8	Sarb_Scer_Sjur_Skud_Smik_Spar	FastML_joint_species_ORF	0.99
YKL087C	8	2	Sarb_Scer_Sjur_Skud_Smik_Spar	FastML_marginal_species_ORF	0.994
YKL091C	8	8	Sarb_Scer_Sjur_Skud_Smik_Spar	FastML_joint_species_ORF	0.996
YKL094W	8	6	Sarb_Scer_Sjur_Skud_Smik_Spar	FastML_marginal_species_ORF	0.996
YKL095W	8	6	Sarb_Scer_Sjur_Skud_Smik_Spar	FastML_marginal_species_ORF	0.995
YKL096W	8	5	Sarb_Scer_Sjur_Skud_Smik_Spar	FastML_marginal_species_ORF	0.994
YKL099C	8	8	Sarb_Scer_Sjur_Skud_Smik_Spar	FastML_joint_species_ORF	0.995
YKL107W	8	8	Sarb_Scer_Sjur_Skud_Smik_Spar	FastML_joint_species_ORF	0.996
YKL110C	8	8	Sarb_Scer_Sjur_Skud_Smik_Spar	FastML_joint_species_ORF	0.996
YKL117W	8	5	Sarb_Scer_Sjur_Skud_Smik_Spar	FastML_joint_species_ORF	0.992
YKL119C	8	6	Sarb_Scer_Sjur_Skud_Smik_Spar	FastML_marginal_species_ORF	0.994
YKL120W	8	8	Sarb_Scer_Sjur_Skud_Smik_Spar	FastML_joint_species_ORF	0.996
YKL122C	8	8	Sarb_Scer_Sjur_Skud_Smik_Spar	FastML_joint_species_ORF	0.992
YKL128C	8	8	Sarb_Scer_Sjur_Skud_Smik_Spar	FastML_joint_species_ORF	0.995
YKL130C	8	8	Sarb_Scer_Sjur_Skud_Smik_Spar	FastML_joint_species_ORF	0.995
YKL137W	8	8	Sarb_Scer_Sjur_Skud_Smik_Spar	FastML_joint_species_ORF	0.988
YKL138C	8	8	Sarb_Scer_Sjur_Skud_Smik_Spar	FastML_joint_species_ORF	0.99
YKL138C-A	8	8	Sarb_Scer_Sjur_Skud_Smik_Spar	FastML_joint_species_ORF	0.981
YKL141W	8	8	Sarb_Scer_Sjur_Skud_Smik_Spar	FastML_joint_species_ORF	0.993
YKL142W	8	8	Sarb_Scer_Sjur_Skud_Smik_Spar	FastML_joint_species_ORF	0.994
YKL144C	8	8	Sarb_Scer_Sjur_Skud_Smik_Spar	FastML_joint_species_ORF	0.994
YKL145W-A	8	8	Sarb_Scer_Sjur_Skud_Smik_Spar	FastML_joint_species_ORF	0.957
YKL152C	8	8	Sarb_Scer_Sjur_Skud_Smik_Spar	FastML_joint_species_ORF	0.995
YKL154W	8	7	Sarb_Scer_Sjur_Skud_Smik_Spar	FastML_joint_species_ORF	0.995
YKL159C	8	4	Sarb_Scer_Sjur_Skud_Smik_Spar	FastML_joint_species_ORF	0.998
YKL160W	8	8	Sarb_Scer_Sjur_Skud_Smik_Spar	FastML_joint_species_ORF	0.991
YKL167C	8	6	Sarb_Scer_Sjur_Skud_Smik_Spar	FastML_marginal_species_ORF	0.961
YKL170W	8	8	Sarb_Scer_Sjur_Skud_Smik_Spar	FastML_joint_species_ORF	0.99
YKL183W	8	1	Sarb_Scer_Sjur_Skud_Smik_Spar	FastML_joint_species_extended	0.993
YKL186C	8	8	Sarb_Scer_Sjur_Skud_Smik_Spar	FastML_joint_species_ORF	0.998
YKL192C	8	8	Sarb_Scer_Sjur_Skud_Smik_Spar	FastML_joint_species_ORF	0.989
YKL206C	8	5	Sarb_Scer_Sjur_Skud_Smik_Spar	PRANK_species_ORF	0.995
YKL214C	8	2	Sarb_Scer_Sjur_Skud_Smik_Spar	FastML_joint_species_ORF	0.993
YKL216W	8	8	Sarb_Scer_Sjur_Skud_Smik_Spar	FastML_joint_species_ORF	0.996
YKR007W	8	2	Sarb_Scer_Sjur_Skud_Smik_Spar	FastML_joint_species_ORF	0.987
YKR014C	8	8	Sarb_Scer_Sjur_Skud_Smik_Spar	FastML_joint_species_ORF	0.994
YKR020W	8	8	Sarb_Scer_Sjur_Skud_Smik_Spar	FastML_joint_species_ORF	0.992
YKR022C	8	8	Sarb_Scer_Sjur_Skud_Smik_Spar	FastML_joint_species_ORF	0.996
YKR025W	8	3	Sarb_Scer_Sjur_Skud_Smik_Spar	FastML_marginal_species_ORF	0.995
YKR026C	8	8	Sarb_Scer_Sjur_Skud_Smik_Spar	FastML_joint_species_ORF	0.996
YKR030W	8	8	Sarb_Scer_Sjur_Skud_Smik_Spar	FastML_joint_species_ORF	0.985
YKR033C	8	4	Sarb_Scer_Sjur_Skud_Smik_Spar	FastML_marginal_species_ORF	0.991
YKR034W	8	2	Sarb_Scer_Sjur_Skud_Smik_Spar	PRANK_species_ORF	0.995
YKR035W-A	8	8	Sarb_Scer_Sjur_Skud_Smik_Spar	FastML_joint_species_ORF	0.993
YKR037C	8	8	Sarb_Scer_Sjur_Skud_Smik_Spar	FastML_joint_species_ORF	0.999
YKR041W	8	1	Sarb_Scer_Sjur_Skud_Smik_Spar	FastML_joint_species_ORF	0.984
YKR043C	8	8	Sarb_Scer_Sjur_Skud_Smik_Spar	FastML_joint_species_ORF	0.995
YKR046C	8	7	Sarb_Scer_Sjur_Skud_Smik_Spar	FastML_joint_species_ORF	0.995
YKR049C	8	8	Sarb_Scer_Sjur_Skud_Smik_Spar	FastML_joint_species_ORF	0.99
YKR052C	8	8	Sarb_Scer_Sjur_Skud_Smik_Spar	FastML_joint_species_ORF	0.996
YKR055W	8	6	Sarb_Scer_Sjur_Skud_Smik_Spar	FastML_joint_species_ORF	0.995
YKR060W	8	4	Sarb_Scer_Sjur_Skud_Smik_Spar	FastML_marginal_species_ORF	0.988
YKR062W	8	2	Sarb_Scer_Sjur_Skud_Smik_Spar	FastML_marginal_species_ORF	0.996
YKR065C	8	8	Sarb_Scer_Sjur_Skud_Smik_Spar	FastML_joint_species_ORF	0.993
YKR068C	8	8	Sarb_Scer_Sjur_Skud_Smik_Spar	FastML_joint_species_ORF	0.993
YKR074W	8	7	Sarb_Scer_Sjur_Skud_Smik_Spar	FastML_marginal_species_ORF	0.991
YKR075C	8	2	Sarb_Scer_Sjur_Skud_Smik_Spar	Prequel_species_ORF	0.984
YKR075W-A	8	2	Sarb_Scer_Sjur_Skud_Smik_Spar	FastML_joint_species_ORF	0.985
YKR083C	8	8	Sarb_Scer_Sjur_Skud_Smik_Spar	FastML_joint_species_ORF	0.99
YKR085C	8	8	Sarb_Scer_Sjur_Skud_Smik_Spar	FastML_joint_species_ORF	0.993
YKR091W	8	8	Sarb_Scer_Sjur_Skud_Smik_Spar	FastML_joint_species_ORF	0.995
YLL014W	8	8	Sarb_Scer_Sjur_Skud_Smik_Spar	FastML_joint_species_ORF	0.988
YLL018C-A	8	1	Sarb_Scer_Sjur_Skud_Smik_Spar	FastML_joint_species_extended	0.97
YLL019W-A	8	8	Sarb_Scer_Sjur_Skud_Smik_Spar	FastML_joint_species_ORF	0.957
YLL023C	8	2	Sarb_Scer_Sjur_Skud_Smik_Spar	PRANK_species_ORF	0.982
YLL027W	8	2	Sarb_Scer_Sjur_Skud_Smik_Spar	FastML_joint_species_ORF	0.992
YLL033W	8	8	Sarb_Scer_Sjur_Skud_Smik_Spar	FastML_joint_species_ORF	0.994
YLL038C	8	8	Sarb_Scer_Sjur_Skud_Smik_Spar	FastML_joint_species_ORF	0.995
YLL041C	8	8	Sarb_Scer_Sjur_Skud_Smik_Spar	FastML_joint_species_ORF	0.995
YLL042C	8	8	Sarb_Scer_Sjur_Skud_Smik_Spar	FastML_joint_species_ORF	0.982
YLL044W	8	6	Sarb_Scer_Sjur_Skud_Smik_Spar	FastML_marginal_species_ORF	0.998
YLL045C	8	8	Sarb_Scer_Sjur_Skud_Smik_Spar	FastML_joint_species_ORF	0.995
YLL046C	8	3	Sarb_Scer_Sjur_Skud_Smik_Spar	Prequel_species_ORF	0.989
YLL049W	8	8	Sarb_Scer_Sjur_Skud_Smik_Spar	FastML_joint_species_ORF	0.993
YLL053C	8	2	Sarb_Scer_Sjur_Skud_Smik_Spar	PRANK_species_ORF	0.991
YLR003C	8	1	Sarb_Scer_Sjur_Skud_Smik_Spar	FastML_joint_species_extended	0.987
YLR008C	8	8	Sarb_Scer_Sjur_Skud_Smik_Spar	FastML_joint_species_ORF	0.984
YLR009W	8	8	Sarb_Scer_Sjur_Skud_Smik_Spar	FastML_joint_species_ORF	0.993
YLR010C	8	5	Sarb_Scer_Sjur_Skud_Smik_Spar	PRANK_species_ORF	0.992
YLR013W	8	1	Sarb_Scer_Sjur_Skud_Smik_Spar	FastML_joint_species_extended	0.988
YLR016C	8	8	Sarb_Scer_Sjur_Skud_Smik_Spar	FastML_joint_species_ORF	0.993
YLR018C	8	1	Sarb_Scer_Sjur_Skud_Smik_Spar	FastML_marginal_species_extended	0.996
YLR022C	8	8	Sarb_Scer_Sjur_Skud_Smik_Spar	FastML_joint_species_ORF	0.995
YLR025W	8	8	Sarb_Scer_Sjur_Skud_Smik_Spar	FastML_joint_species_ORF	0.994
YLR029C	8	8	Sarb_Scer_Sjur_Skud_Smik_Spar	FastML_joint_species_ORF	0.993
YLR030W	8	2	Sarb_Scer_Sjur_Skud_Smik_Spar	PRANK_species_ORF	0.951
YLR031W	8	2	Sarb_Scer_Sjur_Skud_Smik_Spar	FastML_marginal_species_ORF	0.993
YLR037C	8	8	Sarb_Scer_Sjur_Skud_Smik_Spar	FastML_joint_species_ORF	0.989
YLR038C	8	8	Sarb_Scer_Sjur_Skud_Smik_Spar	FastML_joint_species_ORF	0.984
YLR040C	8	2	Sarb_Scer_Sjur_Skud_Smik_Spar	PRANK_species_ORF	0.988
YLR042C	8	8	Sarb_Scer_Sjur_Skud_Smik_Spar	FastML_joint_species_ORF	0.992
YLR043C	8	8	Sarb_Scer_Sjur_Skud_Smik_Spar	FastML_joint_species_ORF	0.987
YLR050C	8	8	Sarb_Scer_Sjur_Skud_Smik_Spar	FastML_joint_species_ORF	0.992
YLR051C	8	6	Sarb_Scer_Sjur_Skud_Smik_Spar	FastML_marginal_species_ORF	0.994
YLR052W	8	8	Sarb_Scer_Sjur_Skud_Smik_Spar	FastML_joint_species_ORF	0.995
YLR053C	8	8	Sarb_Scer_Sjur_Skud_Smik_Spar	FastML_joint_species_ORF	0.927
YLR059C	8	6	Sarb_Scer_Sjur_Skud_Smik_Spar	FastML_marginal_species_ORF	0.995
YLR064W	8	8	Sarb_Scer_Sjur_Skud_Smik_Spar	FastML_joint_species_ORF	0.995
YLR065C	8	8	Sarb_Scer_Sjur_Skud_Smik_Spar	FastML_joint_species_ORF	0.993
YLR066W	8	8	Sarb_Scer_Sjur_Skud_Smik_Spar	FastML_joint_species_ORF	0.993
YLR068W	8	8	Sarb_Scer_Sjur_Skud_Smik_Spar	FastML_joint_species_ORF	0.991
YLR073C	8	2	Sarb_Scer_Sjur_Skud_Smik_Spar	FastML_joint_species_ORF	0.993
YLR074C	8	4	Sarb_Scer_Sjur_Skud_Smik_Spar	FastML_joint_species_ORF	0.998
YLR075W	8	8	Sarb_Scer_Sjur_Skud_Smik_Spar	FastML_joint_species_ORF	0.994
YLR079W	8	1	Sarb_Scer_Sjur_Skud_Smik_Spar	FastML_joint_species_ORF	0.995
YLR091W	8	1	Sarb_Scer_Sjur_Skud_Smik_Spar	FastML_joint_species_extended	0.988
YLR099W-A	8	8	Sarb_Scer_Sjur_Skud_Smik_Spar	FastML_joint_species_ORF	0.985
YLR102C	8	8	Sarb_Scer_Sjur_Skud_Smik_Spar	FastML_joint_species_ORF	0.995
YLR104W	8	8	Sarb_Scer_Sjur_Skud_Smik_Spar	FastML_joint_species_ORF	0.99
YLR109W	8	8	Sarb_Scer_Sjur_Skud_Smik_Spar	FastML_joint_species_ORF	0.992
YLR110C	8	8	Sarb_Scer_Sjur_Skud_Smik_Spar	FastML_joint_species_ORF	0.99
YLR118C	8	8	Sarb_Scer_Sjur_Skud_Smik_Spar	FastML_joint_species_ORF	0.994
YLR125W	8	1	Sarb_Scer_Sjur_Skud_Smik_Spar	FastML_joint_species_extended	0.978
YLR126C	8	8	Sarb_Scer_Sjur_Skud_Smik_Spar	FastML_joint_species_ORF	0.995
YLR132C	8	3	Sarb_Scer_Sjur_Skud_Smik_Spar	FastML_marginal_species_ORF	0.995
YLR136C	8	2	Sarb_Scer_Sjur_Skud_Smik_Spar	PRANK_species_ORF	0.993
YLR146C	8	8	Sarb_Scer_Sjur_Skud_Smik_Spar	FastML_joint_species_ORF	0.996
YLR146W-A	8	8	Sarb_Scer_Sjur_Skud_Smik_Spar	FastML_joint_species_ORF	0.937
YLR147C	8	8	Sarb_Scer_Sjur_Skud_Smik_Spar	FastML_joint_species_ORF	0.987
YLR164W	8	8	Sarb_Scer_Skud_Smik_Spar	FastML_joint_species_ORF	0.982
YLR165C	8	1	Sarb_Scer_Skud_Smik_Spar	PRANK_species_extended	0.993
YLR167W	8	8	Sarb_Scer_Sjur_Skud_Smik_Spar	FastML_joint_species_ORF	0.991
YLR168C	8	8	Sarb_Scer_Sjur_Skud_Smik_Spar	FastML_joint_species_ORF	0.994
YLR170C	8	8	Sarb_Scer_Sjur_Skud_Smik_Spar	FastML_joint_species_ORF	0.992
YLR172C	8	8	Sarb_Scer_Sjur_Skud_Smik_Spar	FastML_joint_species_ORF	0.996
YLR179C	8	8	Sarb_Scer_Sjur_Skud_Smik_Spar	FastML_joint_species_ORF	0.993
YLR181C	8	1	Sarb_Scer_Sjur_Skud_Smik_Spar	PRANK_species_extended	0.996
YLR186W	8	8	Sarb_Scer_Sjur_Skud_Smik_Spar	FastML_joint_species_ORF	0.995
YLR192C	8	1	Sarb_Scer_Sjur_Skud_Smik_Spar	PRANK_species_ORF	0.995
YLR193C	8	8	Sarb_Scer_Sjur_Skud_Smik_Spar	FastML_joint_species_ORF	0.992
YLR194C	8	1	Sarb_Scer_Sjur_Skud_Smik_Spar	PRANK_species_ORF	0.995
YLR200W	8	8	Sarb_Scer_Sjur_Skud_Smik_Spar	FastML_joint_species_ORF	0.988
YLR201C	8	8	Sarb_Scer_Sjur_Skud_Smik_Spar	FastML_joint_species_ORF	0.995
YLR204W	8	6	Sarb_Scer_Sjur_Skud_Smik_Spar	PRANK_species_ORF	0.988
YLR205C	8	7	Sarb_Scer_Sjur_Skud_Smik_Spar	FastML_marginal_species_ORF	0.996
YLR209C	8	7	Sarb_Scer_Sjur_Skud_Smik_Spar	FastML_joint_species_ORF	0.996
YLR220W	8	8	Sarb_Scer_Sjur_Skud_Smik_Spar	FastML_joint_species_ORF	0.996
YLR221C	8	4	Sarb_Scer_Sjur_Skud_Smik_Spar	FastML_marginal_species_ORF	0.985
YLR239C	8	6	Sarb_Scer_Sjur_Skud_Smik_Spar	FastML_marginal_species_ORF	0.986
YLR242C	8	8	Sarb_Scer_Sjur_Skud_Smik_Spar	FastML_joint_species_ORF	0.996
YLR243W	8	8	Sarb_Scer_Sjur_Skud_Smik_Spar	FastML_joint_species_ORF	0.995
YLR245C	8	8	Sarb_Scer_Sjur_Skud_Smik_Spar	FastML_joint_species_ORF	0.991
YLR250W	8	8	Sarb_Scer_Sjur_Skud_Smik_Spar	FastML_joint_species_ORF	0.994
YLR251W	8	8	Sarb_Scer_Sjur_Skud_Smik_Spar	FastML_joint_species_ORF	0.993
YLR254C	8	2	Sarb_Scer_Sjur_Skud_Smik_Spar	PRANK_species_ORF	0.993
YLR257W	8	7	Sarb_Scer_Sjur_Skud_Smik_Spar	FastML_marginal_species_ORF	0.996
YLR261C	8	1	Sarb_Scer_Sjur_Skud_Smik_Spar	PRANK_species_ORF	0.985
YLR262C	8	5	Sarb_Scer_Sjur_Skud_Smik_Spar	FastML_marginal_species_ORF	0.998
YLR262C-A	8	8	Sarb_Scer_Sjur_Skud_Smik_Spar	FastML_joint_species_ORF	0.979
YLR264W	8	8	Sarb_Scer_Sjur_Skud_Smik_Spar	FastML_joint_species_ORF	0.98
YLR268W	8	8	Sarb_Scer_Sjur_Skud_Smik_Spar	FastML_joint_species_ORF	0.994
YLR283W	8	2	Sarb_Scer_Sjur_Skud_Smik_Spar	PRANK_species_ORF	0.994
YLR284C	8	5	Sarb_Scer_Sjur_Skud_Smik_Spar	FastML_joint_species_ORF	0.995
YLR285W	8	6	Sarb_Scer_Sjur_Skud_Smik_Spar	FastML_marginal_species_ORF	0.995
YLR290C	8	8	Sarb_Scer_Sjur_Skud_Smik_Spar	FastML_joint_species_ORF	0.995
YLR292C	8	8	Sarb_Scer_Sjur_Skud_Smik_Spar	FastML_joint_species_ORF	0.993
YLR293C	8	8	Sarb_Scer_Sjur_Skud_Smik_Spar	FastML_joint_species_ORF	0.994
YLR295C	8	7	Sarb_Scer_Sjur_Skud_Smik_Spar	FastML_joint_species_ORF	0.989
YLR297W	8	4	Sarb_Scer_Sjur_Skud_Smik_Spar	FastML_joint_species_ORF	0.99
YLR298C	8	2	Sarb_Scer_Sjur_Skud_Smik_Spar	FastML_joint_species_ORF	0.99
YLR299C-A	8	8	Sarb_Scer_Sjur_Skud_Smik_Spar	FastML_joint_species_ORF	0.957
YLR301W	8	8	Sarb_Scer_Sjur_Skud_Smik_Spar	FastML_joint_species_ORF	0.995
YLR307C-A	8	4	Sarb_Scer_Sjur_Skud_Smik_Spar	FastML_joint_species_ORF	0.985
YLR307W	8	2	Sarb_Scer_Sjur_Skud_Smik_Spar	FastML_joint_species_ORF	0.996
YLR308W	8	8	Sarb_Scer_Sjur_Skud_Smik_Spar	FastML_joint_species_ORF	0.996
YLR312W-A	8	7	Sarb_Scer_Sjur_Skud_Smik_Spar	FastML_marginal_species_ORF	0.995
YLR315W	8	1	Sarb_Scer_Sjur_Skud_Smik_Spar	Prequel_species_ORF	0.987
YLR323C	8	7	Sarb_Scer_Sjur_Skud_Smik_Spar	FastML_joint_species_ORF	0.986
YLR326W	8	4	Sarb_Scer_Sjur_Skud_Smik_Spar	FastML_marginal_species_ORF	0.994
YLR327C	8	8	Sarb_Scer_Sjur_Skud_Smik_Spar	FastML_joint_species_ORF	0.985
YLR333C	8	8	Sarb_Scer_Sjur_Skud_Smik_Spar	FastML_joint_species_ORF	0.988
YLR340W	8	8	Sarb_Scer_Sjur_Skud_Smik_Spar	FastML_joint_species_ORF	0.996
YLR346C	8	8	Sarb_Scer_Sjur_Skud_Smik_Spar	FastML_joint_species_ORF	0.941
YLR347W-A	8	8	Sarb_Scer_Sjur_Skud_Smik_Spar	FastML_joint_species_ORF	0.972
YLR348C	8	8	Sarb_Scer_Sjur_Skud_Smik_Spar	FastML_joint_species_ORF	0.996
YLR351C	8	4	Sarb_Scer_Sjur_Skud_Smik_Spar	PRANK_species_ORF	0.995
YLR356W	8	8	Sarb_Scer_Sjur_Skud_Smik_Spar	FastML_joint_species_ORF	0.993
YLR363C	8	8	Sarb_Scer_Sjur_Skud_Smik_Spar	FastML_joint_species_ORF	0.994
YLR363W-A	8	8	Sarb_Scer_Sjur_Skud_Smik_Spar	FastML_joint_species_ORF	0.984
YLR364W	8	8	Sarb_Scer_Sjur_Skud_Smik_Spar	FastML_joint_species_ORF	0.988
YLR370C	8	2	Sarb_Scer_Sjur_Skud_Smik_Spar	FastML_joint_species_ORF	0.993
YLR376C	8	8	Sarb_Scer_Sjur_Skud_Smik_Spar	FastML_joint_species_ORF	0.995
YLR385C	8	1	Sarb_Scer_Sjur_Skud_Smik_Spar	PRANK_species_extended	0.987
YLR390W-A	8	1	Sarb_Scer_Sjur_Skud_Smik_Spar	PRANK_species_extended	0.994
YLR393W	8	8	Sarb_Scer_Sjur_Skud_Smik_Spar	FastML_joint_species_ORF	0.995
YLR395C	8	8	Sarb_Scer_Sjur_Skud_Smik_Spar	FastML_joint_species_ORF	0.983
YLR399W-A	8	8	Sarb_Scer_Sjur_Skud_Smik_Spar	FastML_joint_species_ORF	0.962
YLR407W	8	8	Sarb_Scer_Sjur_Skud_Smik_Spar	FastML_joint_species_ORF	0.984
YLR411W	8	8	Sarb_Scer_Sjur_Skud_Smik_Spar	FastML_joint_species_ORF	0.994
YLR412W	8	8	Sarb_Scer_Sjur_Skud_Smik_Spar	FastML_joint_species_ORF	0.995
YLR414C	8	8	Sarb_Scer_Sjur_Skud_Smik_Spar	FastML_joint_species_ORF	0.995
YLR421C	8	8	Sarb_Scer_Sjur_Skud_Smik_Spar	FastML_joint_species_ORF	0.992
YLR437C	8	5	Sarb_Scer_Sjur_Skud_Smik_Spar	PRANK_species_ORF	0.99
YLR438C-A	8	6	Sarb_Scer_Sjur_Skud_Smik_Spar	FastML_marginal_species_ORF	0.985
YLR439W	8	8	Sarb_Scer_Sjur_Skud_Smik_Spar	FastML_joint_species_ORF	0.996
YLR441C	8	8	Sarb_Scer_Sjur_Skud_Smik_Spar	FastML_joint_species_ORF	0.995
YLR456W	8	5	Sarb_Scer_Sjur_Skud_Smik_Spar	FastML_joint_species_ORF	0.989
YLR457C	8	8	Sarb_Scer_Sjur_Skud_Smik_Spar	FastML_joint_species_ORF	0.996
YML001W	8	8	Sarb_Scer_Sjur_Skud_Smik_Spar	FastML_joint_species_ORF	0.994
YML003W	8	8	Sarb_Scer_Sjur_Skud_Smik_Spar	FastML_joint_species_ORF	0.979
YML004C	8	8	Sarb_Scer_Sjur_Skud_Smik_Spar	FastML_joint_species_ORF	0.996
YML009C	8	8	Sarb_Scer_Sjur_Skud_Smik_Spar	FastML_joint_species_ORF	0.981
YML009W-B	8	8	Sarb_Scer_Sjur_Skud_Smik_Spar	FastML_joint_species_ORF	0.916
YML011C	8	8	Sarb_Scer_Sjur_Skud_Smik_Spar	FastML_joint_species_ORF	0.993
YML012W	8	8	Sarb_Scer_Sjur_Skud_Smik_Spar	FastML_joint_species_ORF	0.994
YML014W	8	2	Sarb_Scer_Sjur_Skud_Smik_Spar	FastML_joint_species_ORF	0.989
YML019W	8	8	Sarb_Scer_Sjur_Skud_Smik_Spar	FastML_joint_species_ORF	0.996
YML022W	8	8	Sarb_Scer_Sjur_Skud_Smik_Spar	FastML_joint_species_ORF	0.993
YML028W	8	8	Sarb_Scer_Sjur_Skud_Smik_Spar	FastML_joint_species_ORF	0.993
YML030W	8	8	Sarb_Scer_Sjur_Skud_Smik_Spar	FastML_joint_species_ORF	0.992
YML050W	8	6	Sarb_Scer_Sjur_Skud_Smik_Spar	FastML_marginal_species_ORF	0.99
YML052W	8	8	Sarb_Scer_Sjur_Skud_Smik_Spar	FastML_joint_species_ORF	0.996
YML055W	8	6	Sarb_Scer_Sjur_Skud_Smik_Spar	FastML_joint_species_ORF	0.993
YML058W	8	1	Sarb_Scer_Sjur_Skud_Smik_Spar	FastML_marginal_species_ORF	0.987
YML058W-A	8	1	Sarb_Scer_Sjur_Skud_Smik_Spar	PRANK_species_extended	0.981
YML063W	8	8	Sarb_Scer_Sjur_Skud_Smik_Spar	FastML_joint_species_ORF	0.995
YML064C	8	8	Sarb_Scer_Sjur_Skud_Smik_Spar	FastML_joint_species_ORF	0.995
YML077W	8	8	Sarb_Scer_Sjur_Skud_Smik_Spar	FastML_joint_species_ORF	0.992
YML078W	8	8	Sarb_Scer_Sjur_Skud_Smik_Spar	FastML_joint_species_ORF	0.993
YML079W	8	8	Sarb_Scer_Sjur_Skud_Smik_Spar	FastML_joint_species_ORF	0.993
YML081C-A	8	8	Sarb_Scer_Sjur_Skud_Smik_Spar	FastML_joint_species_ORF	0.978
YML087C	8	8	Sarb_Scer_Sjur_Skud_Smik_Spar	FastML_joint_species_ORF	0.996
YML092C	8	8	Sarb_Scer_Sjur_Skud_Smik_Spar	FastML_joint_species_ORF	0.995
YML095C	8	1	Sarb_Scer_Sjur_Skud_Smik_Spar	FastML_joint_species_extended	0.981
YML098W	8	8	Sarb_Scer_Sjur_Skud_Smik_Spar	FastML_joint_species_ORF	0.992
YML101C	8	1	Sarb_Scer_Sjur_Skud_Smik_Spar	FastML_marginal_species_extended	0.989
YML105C	8	4	Sarb_Scer_Sjur_Skud_Smik_Spar	FastML_joint_species_ORF	0.995
YML106W	8	8	Sarb_Scer_Sjur_Skud_Smik_Spar	FastML_joint_species_ORF	0.994
YML108W	8	8	Sarb_Scer_Sjur_Skud_Smik_Spar	FastML_joint_species_ORF	0.987
YML110C	8	8	Sarb_Scer_Sjur_Skud_Smik_Spar	FastML_joint_species_ORF	0.996
YML112W	8	6	Sarb_Scer_Sjur_Skud_Smik_Spar	FastML_marginal_species_ORF	0.992
YML113W	8	2	Sarb_Scer_Sjur_Skud_Smik_Spar	FastML_joint_species_ORF	0.993
YML121W	8	8	Sarb_Scer_Sjur_Skud_Smik_Spar	FastML_joint_species_ORF	0.996
YML125C	8	8	Sarb_Scer_Sjur_Skud_Smik_Spar	FastML_joint_species_ORF	0.996
YML129C	8	8	Sarb_Scer_Sjur_Skud_Smik_Spar	FastML_joint_species_ORF	0.981
YMR002W	8	2	Sarb_Scer_Sjur_Skud_Smik_Spar	FastML_joint_species_ORF	0.992
YMR003W	8	2	Sarb_Scer_Sjur_Skud_Smik_Spar	FastML_joint_species_ORF	0.953
YMR009W	8	8	Sarb_Scer_Sjur_Skud_Smik_Spar	FastML_joint_species_ORF	0.993
YMR013C-A	8	8	Sarb_Scer_Sjur_Skud_Smik_Spar	FastML_joint_species_ORF	0.973
YMR013W-A	8	8	Sarb_Scer_Sjur_Skud_Smik_Spar	FastML_joint_species_ORF	0.951
YMR022W	8	8	Sarb_Scer_Sjur_Skud_Smik_Spar	FastML_joint_species_ORF	0.992
YMR025W	8	7	Sarb_Scer_Sjur_Skud_Smik_Spar	FastML_joint_species_ORF	0.995
YMR035W	8	8	Sarb_Scer_Sjur_Skud_Smik_Spar	FastML_joint_species_ORF	0.993
YMR038C	8	8	Sarb_Scer_Sjur_Skud_Smik_Spar	FastML_joint_species_ORF	0.995
YMR040W	8	2	Sarb_Scer_Sjur_Skud_Smik_Spar	FastML_joint_species_ORF	0.998
YMR042W	8	2	Sarb_Scer_Sjur_Skud_Smik_Spar	FastML_joint_species_ORF	0.974
YMR043W	8	1	Sarb_Scer_Sjur_Skud_Smik_Spar	FastML_joint_species_extended	0.986
YMR048W	8	1	Sarb_Scer_Sjur_Skud_Smik_Spar	Prequel_species_extended	0.978
YMR052W	8	8	Sarb_Scer_Sjur_Skud_Smik_Spar	FastML_joint_species_ORF	0.993
YMR055C	8	8	Sarb_Scer_Sjur_Skud_Smik_Spar	FastML_joint_species_ORF	0.996
YMR056C	8	6	Sarb_Scer_Sjur_Skud_Smik_Spar	FastML_marginal_species_ORF	0.996
YMR060C	8	8	Sarb_Scer_Sjur_Skud_Smik_Spar	FastML_joint_species_ORF	0.996
YMR063W	8	8	Sarb_Scer_Sjur_Skud_Smik_Spar	FastML_joint_species_ORF	0.994
YMR071C	8	8	Sarb_Scer_Sjur_Skud_Smik_Spar	FastML_joint_species_ORF	0.992
YMR072W	8	8	Sarb_Scer_Sjur_Skud_Smik_Spar	FastML_joint_species_ORF	0.993
YMR073C	8	8	Sarb_Scer_Sjur_Skud_Smik_Spar	FastML_joint_species_ORF	0.982
YMR074C	8	6	Sarb_Scer_Sjur_Skud_Smik_Spar	FastML_marginal_species_ORF	0.991
YMR077C	8	6	Sarb_Scer_Sjur_Skud_Smik_Spar	FastML_marginal_species_ORF	0.992
YMR084W	8	2	Sarb_Scer_Sjur_Skud_Smik_Spar	PRANK_species_ORF	0.973
YMR087W	8	4	Sarb_Scer_Sjur_Skud_Smik_Spar	FastML_marginal_species_ORF	0.987
YMR095C	8	2	Sarb_Scer_Sjur_Skud_Smik_Spar	PRANK_species_ORF	0.973
YMR096W	8	8	Sarb_Scer_Sjur_Skud_Smik_Spar	FastML_joint_species_ORF	0.996
YMR099C	8	2	Sarb_Scer_Sjur_Skud_Smik_Spar	PRANK_species_ORF	0.996
YMR117C	8	8	Sarb_Scer_Sjur_Skud_Smik_Spar	FastML_joint_species_ORF	0.994
YMR121C	8	8	Sarb_Scer_Sjur_Skud_Smik_Spar	FastML_joint_species_ORF	0.993
YMR123W	8	5	Sarb_Scer_Sjur_Skud_Smik_Spar	FastML_joint_species_ORF	0.978
YMR130W	8	4	Sarb_Scer_Sjur_Skud_Smik_Spar	FastML_marginal_species_ORF	0.996
YMR132C	8	8	Sarb_Scer_Sjur_Skud_Smik_Spar	FastML_joint_species_ORF	0.994
YMR134W	8	8	Sarb_Scer_Sjur_Skud_Smik_Spar	FastML_joint_species_ORF	0.994
YMR138W	8	8	Sarb_Scer_Sjur_Skud_Smik_Spar	FastML_joint_species_ORF	0.993
YMR147W	8	5	Sarb_Scer_Sjur_Skud_Smik_Spar	FastML_marginal_species_ORF	0.945
YMR149W	8	2	Sarb_Scer_Sjur_Skud_Smik_Spar	PRANK_species_ORF	0.995
YMR150C	8	8	Sarb_Scer_Sjur_Skud_Smik_Spar	FastML_joint_species_ORF	0.993
YMR156C	8	6	Sarb_Scer_Sjur_Skud_Smik_Spar	FastML_marginal_species_ORF	0.994
YMR157C	8	2	Sarb_Scer_Sjur_Skud_Smik_Spar	FastML_joint_species_ORF	0.995
YMR158W	8	8	Sarb_Scer_Sjur_Skud_Smik_Spar	FastML_joint_species_ORF	0.991
YMR158W-B	8	6	Sarb_Scer_Sjur_Skud_Smik_Spar	FastML_joint_species_ORF	0.997
YMR161W	8	8	Sarb_Scer_Sjur_Skud_Smik_Spar	FastML_joint_species_ORF	0.994
YMR174C	8	8	Sarb_Scer_Sjur_Skud_Smik_Spar	FastML_joint_species_ORF	0.981
YMR175W	8	8	Sarb_Scer_Sjur_Skud_Smik_Spar	FastML_joint_species_ORF	0.983
YMR180C	8	1	Sarb_Scer_Sjur_Skud_Smik_Spar	PRANK_species_ORF	0.982
YMR181C	8	1	Sarb_Scer_Sjur_Skud_Smik_Spar	FastML_joint_species_extended	0.991
YMR182C	8	4	Sarb_Scer_Sjur_Skud_Smik_Spar	FastML_marginal_species_ORF	0.987
YMR183C	8	5	Sarb_Scer_Sjur_Skud_Smik_Spar	FastML_joint_species_ORF	0.995
YMR184W	8	1	Sarb_Scer_Sjur_Skud_Smik_Spar	PRANK_species_ORF	0.993
YMR188C	8	6	Sarb_Scer_Sjur_Skud_Smik_Spar	FastML_joint_species_ORF	0.994
YMR193W	8	8	Sarb_Scer_Sjur_Skud_Smik_Spar	FastML_joint_species_ORF	0.995
YMR195W	8	2	Sarb_Scer_Sjur_Skud_Smik_Spar	FastML_joint_species_ORF	0.979
YMR197C	8	8	Sarb_Scer_Sjur_Skud_Smik_Spar	FastML_joint_species_ORF	0.994
YMR200W	8	6	Sarb_Scer_Sjur_Skud_Smik_Spar	FastML_marginal_species_ORF	0.994
YMR202W	8	7	Sarb_Scer_Sjur_Skud_Smik_Spar	FastML_joint_species_ORF	0.994
YMR206W	8	2	Sarb_Scer_Sjur_Skud_Smik_Spar	FastML_joint_species_ORF	0.994
YMR222C	8	8	Sarb_Scer_Sjur_Skud_Smik	FastML_joint_species_ORF	0.994
YMR226C	8	8	Sarb_Scer_Sjur_Skud_Smik	FastML_joint_species_ORF	0.995
YMR233W	8	6	Sarb_Scer_Sjur_Skud_Smik_Spar	FastML_marginal_species_ORF	0.994
YMR236W	8	8	Sarb_Scer_Sjur_Skud_Smik_Spar	FastML_joint_species_ORF	0.992
YMR241W	8	2	Sarb_Scer_Sjur_Skud_Smik_Spar	FastML_joint_species_ORF	0.996
YMR251W-A	8	8	Sarb_Scer_Sjur_Skud_Smik_Spar	FastML_joint_species_ORF	0.978
YMR252C	8	2	Sarb_Scer_Sjur_Skud_Smik_Spar	FastML_joint_species_ORF	0.99
YMR255W	8	6	Sarb_Scer_Sjur_Skud_Smik_Spar	FastML_marginal_species_ORF	0.979
YMR256C	8	1	Sarb_Scer_Sjur_Skud_Smik_Spar	FastML_joint_species_ORF	0.995
YMR260C	8	8	Sarb_Scer_Sjur_Skud_Smik_Spar	FastML_joint_species_ORF	0.991
YMR262W	8	8	Sarb_Scer_Sjur_Skud_Smik_Spar	FastML_joint_species_ORF	0.996
YMR263W	8	7	Sarb_Scer_Sjur_Skud_Smik_Spar	FastML_joint_species_ORF	0.993
YMR264W	8	8	Sarb_Scer_Sjur_Skud_Smik_Spar	FastML_joint_species_ORF	0.993
YMR267W	8	6	Sarb_Scer_Sjur_Skud_Smik_Spar	FastML_joint_species_ORF	0.996
YMR269W	8	2	Sarb_Scer_Sjur_Skud_Smik_Spar	FastML_marginal_species_ORF	0.989
YMR272W-A	8	8	Sarb_Scer_Sjur_Skud_Smik_Spar	FastML_joint_species_ORF	0.991
YMR274C	8	8	Sarb_Scer_Sjur_Skud_Smik_Spar	FastML_joint_species_ORF	0.992
YMR281W	8	8	Sarb_Scer_Sjur_Skud_Smik_Spar	FastML_joint_species_ORF	0.996
YMR286W	8	8	Sarb_Scer_Sjur_Skud_Smik_Spar	FastML_joint_species_ORF	0.985
YMR295C	8	8	Sarb_Scer_Sjur_Skud_Smik_Spar	FastML_joint_species_ORF	0.993
YMR298W	8	8	Sarb_Scer_Sjur_Skud_Smik_Spar	FastML_joint_species_ORF	0.991
YMR310C	8	8	Sarb_Scer_Sjur_Skud_Smik_Spar	FastML_joint_species_ORF	0.996
YMR311C	8	5	Sarb_Scer_Sjur_Skud_Smik_Spar	FastML_joint_species_ORF	0.994
YMR312W	8	8	Sarb_Scer_Sjur_Skud_Smik_Spar	FastML_joint_species_ORF	0.995
YMR314W	8	8	Sarb_Scer_Sjur_Skud_Smik_Spar	FastML_joint_species_ORF	0.994
YNL002C	8	8	Sarb_Scer_Sjur_Skud_Smik_Spar	FastML_joint_species_ORF	0.996
YNL003C	8	8	Sarb_Scer_Sjur_Skud_Smik_Spar	FastML_joint_species_ORF	0.995
YNL006W	8	8	Sarb_Scer_Sjur_Skud_Smik_Spar	FastML_joint_species_ORF	0.996
YNL010W	8	8	Sarb_Scer_Sjur_Skud_Smik_Spar	FastML_joint_species_ORF	0.994
YNL015W	8	8	Sarb_Scer_Sjur_Skud_Smik_Spar	FastML_joint_species_ORF	0.982
YNL024C-A	8	8	Sarb_Scer_Sjur_Skud_Smik_Spar	FastML_joint_species_ORF	0.982
YNL025C	8	8	Sarb_Scer_Sjur_Skud_Smik_Spar	FastML_joint_species_ORF	0.996
YNL046W	8	4	Sarb_Scer_Sjur_Skud_Smik_Spar	PRANK_species_ORF	0.973
YNL052W	8	8	Sarb_Scer_Sjur_Skud_Smik_Spar	FastML_joint_species_ORF	0.991
YNL055C	8	8	Sarb_Scer_Sjur_Skud_Smik_Spar	FastML_joint_species_ORF	0.995
YNL056W	8	8	Sarb_Scer_Sjur_Skud_Smik_Spar	FastML_joint_species_ORF	0.993
YNL058C	8	2	Sarb_Scer_Sjur_Skud_Smik_Spar	FastML_joint_species_ORF	0.988
YNL067W	8	8	Sarb_Scer_Sjur_Skud_Smik_Spar	FastML_joint_species_ORF	0.993
YNL070W	8	8	Sarb_Scer_Sjur_Skud_Smik_Spar	FastML_joint_species_ORF	0.978
YNL072W	8	6	Sarb_Scer_Sjur_Skud_Smik_Spar	FastML_joint_species_ORF	0.996
YNL075W	8	8	Sarb_Scer_Sjur_Skud_Smik_Spar	FastML_joint_species_ORF	0.995
YNL079C	8	8	Sarb_Scer_Sjur_Skud_Smik_Spar	FastML_joint_species_ORF	0.993
YNL081C	8	8	Sarb_Scer_Sjur_Skud_Smik_Spar	FastML_joint_species_ORF	0.991
YNL086W	8	8	Sarb_Scer_Sjur_Skud_Smik_Spar	FastML_joint_species_ORF	0.987
YNL090W	8	8	Sarb_Scer_Sjur_Skud_Smik_Spar	FastML_joint_species_ORF	0.993
YNL099C	8	8	Sarb_Scer_Sjur_Skud_Smik_Spar	FastML_joint_species_ORF	0.994
YNL100W	8	6	Sarb_Scer_Sjur_Skud_Smik_Spar	FastML_marginal_species_ORF	0.994
YNL107W	8	6	Sarb_Scer_Sjur_Skud_Smik_Spar	FastML_marginal_species_ORF	0.994
YNL108C	8	8	Sarb_Scer_Sjur_Skud_Smik_Spar	FastML_joint_species_ORF	0.995
YNL110C	8	4	Sarb_Scer_Sjur_Skud_Smik_Spar	FastML_marginal_species_ORF	0.994
YNL111C	8	8	Sarb_Scer_Sjur_Skud_Smik_Spar	FastML_joint_species_ORF	0.989
YNL113W	8	8	Sarb_Scer_Sjur_Skud_Smik_Spar	FastML_joint_species_ORF	0.991
YNL129W	8	8	Sarb_Scer_Sjur_Skud_Smik_Spar	FastML_joint_species_ORF	0.994
YNL133C	8	6	Sarb_Scer_Sjur_Skud_Smik_Spar	FastML_joint_species_ORF	0.992
YNL135C	8	8	Sarb_Scer_Sjur_Skud_Smik_Spar	FastML_joint_species_ORF	0.988
YNL140C	8	2	Sarb_Scer_Sjur_Skud_Smik_Spar	PRANK_species_ORF	0.977
YNL144W-A	8	8	Sarb_Scer_Sjur_Skud_Smik_Spar	FastML_joint_species_ORF	0.988
YNL145W	8	8	Sarb_Scer_Sjur_Skud_Smik_Spar	FastML_joint_species_ORF	0.966
YNL146W	8	8	Sarb_Scer_Sjur_Skud_Smik_Spar	FastML_joint_species_ORF	0.98
YNL148C	8	2	Sarb_Scer_Sjur_Skud_Smik_Spar	FastML_joint_species_ORF	0.995
YNL149C	8	8	Sarb_Scer_Sjur_Skud_Smik_Spar	FastML_joint_species_ORF	0.99
YNL151C	8	4	Sarb_Scer_Sjur_Skud_Smik_Spar	FastML_marginal_species_ORF	0.995
YNL153C	8	8	Sarb_Scer_Sjur_Skud_Smik_Spar	FastML_joint_species_ORF	0.99
YNL155W	8	5	Sarb_Scer_Sjur_Skud_Smik_Spar	FastML_marginal_species_ORF	0.995
YNL156C	8	8	Sarb_Scer_Sjur_Skud_Smik_Spar	FastML_joint_species_ORF	0.991
YNL157W	8	8	Sarb_Scer_Sjur_Skud_Smik_Spar	FastML_joint_species_ORF	0.992
YNL158W	8	4	Sarb_Scer_Sjur_Skud_Smik_Spar	PRANK_species_ORF	0.993
YNL162W-A	8	8	Sarb_Scer_Sjur_Skud_Smik_Spar	FastML_joint_species_ORF	0.982
YNL168C	8	8	Sarb_Scer_Sjur_Skud_Smik_Spar	FastML_joint_species_ORF	0.995
YNL174W	8	6	Sarb_Scer_Sjur_Skud_Smik_Spar	FastML_joint_species_ORF	0.969
YNL177C	8	2	Sarb_Scer_Sjur_Skud_Smik_Spar	FastML_joint_species_ORF	0.996
YNL180C	8	8	Sarb_Scer_Sjur_Skud_Smik_Spar	FastML_joint_species_ORF	0.996
YNL185C	8	6	Sarb_Scer_Sjur_Skud_Smik_Spar	FastML_marginal_species_ORF	0.992
YNL190W	8	8	Sarb_Scer_Sjur_Skud_Smik_Spar	FastML_joint_species_ORF	0.993
YNL194C	8	7	Sarb_Scer_Sjur_Skud_Smik_Spar	FastML_joint_species_ORF	0.991
YNL195C	8	3	Sarb_Scer_Sjur_Skud_Smik_Spar	FastML_marginal_species_ORF	0.991
YNL196C	8	2	Sarb_Scer_Sjur_Skud_Smik_Spar	PRANK_species_ORF	0.979
YNL200C	8	8	Sarb_Scer_Sjur_Skud_Smik_Spar	FastML_joint_species_ORF	0.995
YNL204C	8	8	Sarb_Scer_Sjur_Skud_Smik_Spar	FastML_joint_species_ORF	0.996
YNL208W	8	5	Sarb_Scer_Sjur_Skud_Smik_Spar	FastML_joint_species_ORF	0.982
YNL210W	8	1	Sarb_Scer_Sjur_Skud_Smik_Spar	PRANK_species_extended	0.995
YNL211C	8	1	Sarb_Scer_Sjur_Skud_Smik_Spar	FastML_joint_species_ORF	0.996
YNL213C	8	6	Sarb_Scer_Sjur_Skud_Smik_Spar	FastML_marginal_species_ORF	0.994
YNL214W	8	8	Sarb_Scer_Sjur_Skud_Smik_Spar	FastML_joint_species_ORF	0.993
YNL215W	8	4	Sarb_Scer_Sjur_Skud_Smik_Spar	FastML_joint_species_ORF	0.992
YNL217W	8	2	Sarb_Scer_Sjur_Skud_Smik_Spar	PRANK_species_ORF	0.996
YNL222W	8	8	Sarb_Scer_Sjur_Skud_Smik_Spar	FastML_joint_species_ORF	0.994
YNL232W	8	8	Sarb_Scer_Sjur_Skud_Smik_Spar	FastML_joint_species_ORF	0.989
YNL244C	8	8	Sarb_Scer_Sjur_Skud_Smik_Spar	FastML_joint_species_ORF	0.988
YNL245C	8	1	Sarb_Scer_Sjur_Skud_Smik_Spar	FastML_joint_species_ORF	0.993
YNL252C	8	2	Sarb_Scer_Sjur_Skud_Smik_Spar	FastML_joint_species_ORF	0.995
YNL255C	8	8	Sarb_Scer_Sjur_Skud_Smik_Spar	FastML_joint_species_ORF	0.991
YNL259C	8	8	Sarb_Scer_Sjur_Skud_Smik_Spar	FastML_joint_species_ORF	0.982
YNL263C	8	7	Sarb_Scer_Sjur_Skud_Smik_Spar	FastML_joint_species_ORF	0.994
YNL281W	8	8	Sarb_Scer_Sjur_Skud_Smik_Spar	FastML_joint_species_ORF	0.991
YNL282W	8	5	Sarb_Scer_Sjur_Skud_Smik_Spar	FastML_marginal_species_ORF	0.993
YNL286W	8	3	Sarb_Scer_Sjur_Skud_Smik_Spar	FastML_joint_species_ORF	0.999
YNL289W	8	8	Sarb_Scer_Sjur_Skud_Smik_Spar	FastML_joint_species_ORF	0.995
YNL296W	8	1	Sarb_Scer_Sjur_Skud_Smik_Spar	PRANK_species_extended	0.997
YNL300W	8	3	Sarb_Scer_Sjur_Skud_Smik_Spar	FastML_marginal_species_ORF	0.987
YNL305C	8	8	Sarb_Scer_Sjur_Skud_Smik_Spar	FastML_joint_species_ORF	0.996
YNL306W	8	8	Sarb_Scer_Sjur_Skud_Smik_Spar	FastML_joint_species_ORF	0.994
YNL314W	8	1	Sarb_Scer_Sjur_Skud_Smik_Spar	FastML_marginal_species_ORF	0.995
YNL315C	8	2	Sarb_Scer_Sjur_Skud_Smik_Spar	PRANK_species_ORF	0.996
YNL320W	8	8	Sarb_Scer_Sjur_Skud_Smik_Spar	FastML_joint_species_ORF	0.995
YNL322C	8	2	Sarb_Scer_Sjur_Skud_Smik_Spar	FastML_joint_species_ORF	0.992
YNL328C	8	8	Sarb_Scer_Sjur_Skud_Smik_Spar	FastML_joint_species_ORF	0.991
YNR002C	8	8	Sarb_Scer_Sjur_Skud_Smik_Spar	FastML_joint_species_ORF	0.995
YNR003C	8	8	Sarb_Scer_Sjur_Skud_Smik_Spar	FastML_joint_species_ORF	0.996
YNR003W-A	8	8	Sarb_Scer_Sjur_Skud_Smik_Spar	FastML_joint_species_ORF	0.96
YNR004W	8	6	Sarb_Scer_Sjur_Skud_Smik_Spar	FastML_marginal_species_ORF	0.991
YNR007C	8	8	Sarb_Scer_Sjur_Skud_Smik_Spar	FastML_joint_species_ORF	0.996
YNR009W	8	6	Sarb_Scer_Sjur_Skud_Smik_Spar	FastML_marginal_species_ORF	0.995
YNR010W	8	8	Sarb_Scer_Sjur_Skud_Smik_Spar	FastML_joint_species_ORF	0.991
YNR017W	8	2	Sarb_Scer_Sjur_Skud_Smik_Spar	FastML_joint_species_ORF	0.996
YNR018W	8	8	Sarb_Scer_Sjur_Skud_Smik_Spar	FastML_joint_species_ORF	0.994
YNR022C	8	8	Sarb_Scer_Sjur_Skud_Smik_Spar	FastML_joint_species_ORF	0.99
YNR024W	8	4	Sarb_Scer_Sjur_Skud_Smik_Spar	PRANK_species_ORF	0.982
YNR027W	8	4	Sarb_Scer_Sjur_Skud_Smik_Spar	PRANK_species_ORF	0.996
YNR032C-A	8	8	Sarb_Scer_Sjur_Skud_Smik_Spar	FastML_joint_species_ORF	0.982
YNR036C	8	8	Sarb_Scer_Sjur_Skud_Smik_Spar	FastML_joint_species_ORF	0.991
YNR037C	8	8	Sarb_Scer_Sjur_Skud_Smik_Spar	FastML_joint_species_ORF	0.986
YNR042W	8	4	Sarb_Scer_Sjur_Skud_Smik_Spar	FastML_joint_species_ORF	0.998
YNR046W	8	8	Sarb_Scer_Sjur_Skud_Smik_Spar	FastML_joint_species_ORF	0.99
YNR054C	8	1	Sarb_Scer_Sjur_Skud_Smik_Spar	FastML_marginal_species_ORF	0.976
YNR057C	8	1	Sarb_Scer_Sjur_Skud_Smik_Spar	Prequel_species_ORF	0.994
YNR064C	8	6	Sarb_Scer_Sjur_Skud_Spar	FastML_marginal_species_ORF	0.991
YNR068C	8	2	Sarb_Scer_Sjur_Skud_Smik_Spar	Prequel_species_ORF	0.979
YOL001W	8	7	Sarb_Scer_Sjur_Skud_Smik_Spar	FastML_marginal_species_ORF	0.995
YOL005C	8	2	Sarb_Scer_Sjur_Skud_Smik_Spar	FastML_joint_species_ORF	0.989
YOL008W	8	6	Sarb_Scer_Sjur_Skud_Smik_Spar	FastML_joint_species_ORF	0.989
YOL009C	8	2	Sarb_Scer_Sjur_Skud_Smik_Spar	FastML_joint_species_ORF	0.993
YOL012C	8	8	Sarb_Scer_Sjur_Skud_Smik_Spar	FastML_joint_species_ORF	0.99
YOL026C	8	8	Sarb_Scer_Sjur_Skud_Smik_Spar	FastML_joint_species_ORF	0.988
YOL028C	8	6	Sarb_Scer_Sjur_Skud_Smik_Spar	FastML_marginal_species_ORF	0.958
YOL029C	8	8	Sarb_Scer_Sjur_Skud_Smik_Spar	FastML_joint_species_ORF	0.993
YOL032W	8	6	Sarb_Scer_Sjur_Skud_Smik_Spar	FastML_marginal_species_ORF	0.995
YOL038W	8	8	Sarb_Scer_Sjur_Skud_Smik_Spar	FastML_joint_species_ORF	0.995
YOL040C	8	8	Sarb_Scer_Sjur_Skud_Smik_Spar	FastML_joint_species_ORF	0.991
YOL052C-A	8	8	Sarb_Scer_Sjur_Skud_Smik_Spar	FastML_joint_species_ORF	0.978
YOL056W	8	8	Sarb_Scer_Sjur_Skud_Smik_Spar	FastML_joint_species_ORF	0.996
YOL067C	8	8	Sarb_Scer_Sjur_Skud_Smik_Spar	FastML_joint_species_ORF	0.993
YOL073C	8	8	Sarb_Scer_Sjur_Skud_Smik_Spar	FastML_joint_species_ORF	0.996
YOL077C	8	8	Sarb_Scer_Sjur_Skud_Smik_Spar	FastML_joint_species_ORF	0.995
YOL077W-A	8	8	Sarb_Scer_Sjur_Skud_Smik_Spar	FastML_joint_species_ORF	0.981
YOL080C	8	2	Sarb_Scer_Sjur_Skud_Smik_Spar	FastML_joint_species_ORF	0.979
YOL086W-A	8	7	Sarb_Scer_Sjur_Skud_Smik_Spar	FastML_joint_species_ORF	0.985
YOL092W	8	8	Sarb_Scer_Sjur_Skud_Smik_Spar	FastML_joint_species_ORF	0.996
YOL093W	8	8	Sarb_Scer_Sjur_Skud_Smik_Spar	FastML_joint_species_ORF	0.995
YOL094C	8	8	Sarb_Scer_Sjur_Skud_Smik_Spar	FastML_joint_species_ORF	0.996
YOL101C	8	6	Sarb_Scer_Sjur_Skud_Smik_Spar	FastML_marginal_species_ORF	0.996
YOL102C	8	8	Sarb_Scer_Sjur_Skud_Smik_Spar	FastML_joint_species_ORF	0.99
YOL111C	8	4	Sarb_Scer_Sjur_Skud_Smik_Spar	FastML_marginal_species_ORF	0.994
YOL129W	8	8	Sarb_Scer_Sjur_Skud_Smik_Spar	FastML_joint_species_ORF	0.993
YOL131W	8	6	Sarb_Scer_Sjur_Skud_Smik_Spar	FastML_joint_species_ORF	0.936
YOL133W	8	8	Sarb_Scer_Sjur_Skud_Smik_Spar	FastML_joint_species_ORF	0.989
YOL135C	8	8	Sarb_Scer_Sjur_Skud_Smik_Spar	FastML_joint_species_ORF	0.994
YOL142W	8	8	Sarb_Scer_Sjur_Skud_Smik_Spar	FastML_joint_species_ORF	0.994
YOL143C	8	8	Sarb_Scer_Sjur_Skud_Smik_Spar	FastML_joint_species_ORF	0.992
YOL147C	8	2	Sarb_Scer_Sjur_Skud_Smik_Spar	FastML_marginal_species_extended	0.999
YOL149W	8	6	Sarb_Scer_Sjur_Skud_Smik_Spar	FastML_marginal_species_ORF	0.994
YOR004W	8	1	Sarb_Scer_Sjur_Skud_Smik_Spar	FastML_joint_species_ORF	0.999
YOR010C	8	2	Sarb_Scer_Sjur_Skud_Smik_Spar	FastML_marginal_species_ORF	0.992
YOR016C	8	8	Sarb_Scer_Sjur_Skud_Smik_Spar	FastML_joint_species_ORF	0.994
YOR020C	8	8	Sarb_Scer_Sjur_Skud_Smik_Spar	FastML_joint_species_ORF	0.988
YOR020W-A	8	6	Sarb_Scer_Sjur_Skud_Smik_Spar	FastML_joint_species_ORF	0.985
YOR021C	8	8	Sarb_Scer_Sjur_Skud_Smik_Spar	FastML_joint_species_ORF	0.994
YOR028C	8	2	Sarb_Scer_Sjur_Skud_Smik_Spar	FastML_joint_species_ORF	0.99
YOR039W	8	8	Sarb_Scer_Sjur_Skud_Smik_Spar	FastML_joint_species_ORF	0.995
YOR040W	8	8	Sarb_Scer_Sjur_Skud_Smik_Spar	FastML_joint_species_ORF	0.995
YOR044W	8	8	Sarb_Scer_Sjur_Skud_Smik_Spar	FastML_joint_species_ORF	0.992
YOR045W	8	8	Sarb_Scer_Sjur_Skud_Smik_Spar	FastML_joint_species_ORF	0.978
YOR052C	8	8	Sarb_Scer_Sjur_Skud_Smik_Spar	FastML_joint_species_ORF	0.991
YOR060C	8	8	Sarb_Scer_Sjur_Skud_Smik_Spar	FastML_joint_species_ORF	0.995
YOR062C	8	8	Sarb_Scer_Sjur_Skud_Smik_Spar	FastML_joint_species_ORF	0.995
YOR064C	8	1	Sarb_Scer_Sjur_Skud_Smik_Spar	FastML_joint_species_extended	0.997
YOR065W	8	8	Sarb_Scer_Sjur_Skud_Smik_Spar	FastML_joint_species_ORF	0.996
YOR068C	8	8	Sarb_Scer_Sjur_Skud_Smik_Spar	FastML_joint_species_ORF	0.988
YOR074C	8	8	Sarb_Scer_Sjur_Skud_Smik_Spar	FastML_joint_species_ORF	0.996
YOR077W	8	5	Sarb_Scer_Sjur_Skud_Smik_Spar	FastML_joint_species_ORF	0.994
YOR078W	8	8	Sarb_Scer_Sjur_Skud_Smik_Spar	FastML_joint_species_ORF	0.994
YOR079C	8	8	Sarb_Scer_Sjur_Skud_Smik_Spar	FastML_joint_species_ORF	0.996
YOR089C	8	8	Sarb_Scer_Sjur_Skud_Smik_Spar	FastML_joint_species_ORF	0.994
YOR094W	8	8	Sarb_Scer_Sjur_Skud_Smik_Spar	FastML_joint_species_ORF	0.993
YOR095C	8	8	Sarb_Scer_Sjur_Skud_Smik_Spar	FastML_joint_species_ORF	0.995
YOR097C	8	2	Sarb_Scer_Sjur_Skud_Smik_Spar	FastML_joint_species_ORF	0.977
YOR100C	8	8	Sarb_Scer_Sjur_Skud_Smik_Spar	FastML_joint_species_ORF	0.996
YOR101W	8	1	Sarb_Scer_Sjur_Skud_Smik_Spar	PRANK_species_extended	0.995
YOR104W	8	3	Sarb_Scer_Sjur_Skud_Smik_Spar	FastML_marginal_species_extended	0.995
YOR105W	8	5	Sarb_Scer_Sjur_Skud_Smik_Spar	FastML_marginal_species_ORF	0.994
YOR106W	8	8	Sarb_Scer_Sjur_Skud_Smik_Spar	FastML_joint_species_ORF	0.995
YOR107W	8	6	Sarb_Scer_Sjur_Skud_Smik_Spar	FastML_marginal_species_ORF	0.967
YOR111W	8	1	Sarb_Scer_Sjur_Skud_Smik_Spar	FastML_joint_species_ORF	0.994
YOR114W	8	8	Sarb_Scer_Sjur_Skud_Smik_Spar	FastML_joint_species_ORF	0.995
YOR115C	8	8	Sarb_Scer_Sjur_Skud_Smik_Spar	FastML_joint_species_ORF	0.995
YOR120W	8	8	Sarb_Scer_Sjur_Skud_Smik	FastML_joint_species_ORF	0.996
YOR126C	8	6	Sarb_Scer_Sjur_Skud_Smik	FastML_marginal_species_ORF	0.994
YOR130C	8	8	Sarb_Scer_Sjur_Skud_Smik_Spar	FastML_joint_species_ORF	0.995
YOR131C	8	8	Sarb_Scer_Sjur_Skud_Smik_Spar	FastML_joint_species_ORF	0.994
YOR143C	8	8	Sarb_Scer_Sjur_Skud_Smik_Spar	FastML_joint_species_ORF	0.996
YOR145C	8	8	Sarb_Scer_Sjur_Skud_Smik_Spar	FastML_joint_species_ORF	0.995
YOR146W	8	2	Sarb_Scer_Sjur_Skud_Smik_Spar	PRANK_species_ORF	0.997
YOR148C	8	8	Sarb_Scer_Sjur_Skud_Smik_Spar	FastML_joint_species_ORF	0.998
YOR150W	8	8	Sarb_Scer_Sjur_Skud_Smik_Spar	FastML_joint_species_ORF	0.992
YOR152C	8	7	Sarb_Scer_Sjur_Skud_Smik_Spar	FastML_joint_species_ORF	0.995
YOR157C	8	8	Sarb_Scer_Sjur_Skud_Smik_Spar	FastML_joint_species_ORF	0.995
YOR158W	8	2	Sarb_Scer_Sjur_Skud_Smik_Spar	FastML_joint_species_ORF	0.996
YOR159C	8	8	Sarb_Scer_Sjur_Skud_Smik_Spar	FastML_joint_species_ORF	0.986
YOR161W-A	8	8	Sarb_Scer_Sjur_Skud_Smik_Spar	FastML_joint_species_ORF	0.951
YOR163W	8	8	Sarb_Scer_Sjur_Skud_Smik_Spar	FastML_joint_species_ORF	0.993
YOR164C	8	8	Sarb_Scer_Sjur_Skud_Smik_Spar	FastML_joint_species_ORF	0.996
YOR167C	8	8	Sarb_Scer_Sjur_Skud_Smik_Spar	FastML_joint_species_ORF	0.98
YOR174W	8	2	Sarb_Scer_Sjur_Skud_Smik_Spar	PRANK_species_ORF	0.995
YOR180C	8	8	Sarb_Scer_Sjur_Skud_Smik_Spar	FastML_joint_species_ORF	0.995
YOR185C	8	8	Sarb_Scer_Sjur_Skud_Smik_Spar	FastML_joint_species_ORF	0.994
YOR194C	8	2	Sarb_Scer_Sjur_Skud_Smik_Spar	PRANK_species_ORF	0.992
YOR210W	8	8	Sarb_Scer_Sjur_Skud_Smik_Spar	FastML_joint_species_ORF	0.981
YOR213C	8	5	Sarb_Scer_Sjur_Skud_Smik_Spar	FastML_marginal_species_ORF	0.977
YOR214C	8	2	Sarb_Scer_Sjur_Skud_Smik_Spar	FastML_joint_species_ORF	0.994
YOR215C	8	8	Sarb_Scer_Sjur_Skud_Smik_Spar	FastML_joint_species_ORF	0.993
YOR220W	8	8	Sarb_Scer_Sjur_Skud_Smik_Spar	FastML_joint_species_ORF	0.995
YOR223W	8	5	Sarb_Scer_Sjur_Skud_Smik_Spar	FastML_marginal_species_ORF	0.991
YOR224C	8	8	Sarb_Scer_Sjur_Skud_Smik_Spar	FastML_joint_species_ORF	0.991
YOR226C	8	8	Sarb_Scer_Sjur_Skud_Smik_Spar	FastML_joint_species_ORF	0.992
YOR228C	8	5	Sarb_Scer_Sjur_Skud_Smik_Spar	FastML_marginal_species_ORF	0.996
YOR232W	8	3	Sarb_Scer_Sjur_Skud_Smik_Spar	PRANK_species_ORF	0.994
YOR236W	8	7	Sarb_Scer_Sjur_Skud_Smik_Spar	FastML_joint_species_ORF	0.994
YOR246C	8	3	Sarb_Scer_Sjur_Skud_Smik_Spar	FastML_joint_species_ORF	0.996
YOR247W	8	2	Sarb_Scer_Sjur_Skud_Smik_Spar	PRANK_species_ORF	0.994
YOR248W	8	2	Sarb_Scer_Sjur_Skud_Smik_Spar	PRANK_species_ORF	0.957
YOR251C	8	8	Sarb_Scer_Sjur_Skud_Smik_Spar	FastML_joint_species_ORF	0.996
YOR252W	8	8	Sarb_Scer_Sjur_Skud_Smik_Spar	FastML_joint_species_ORF	0.976
YOR253W	8	8	Sarb_Scer_Sjur_Skud_Smik_Spar	FastML_joint_species_ORF	0.987
YOR255W	8	2	Sarb_Scer_Sjur_Skud_Smik_Spar	FastML_joint_species_ORF	0.97
YOR257W	8	8	Sarb_Scer_Sjur_Skud_Smik_Spar	FastML_joint_species_ORF	0.992
YOR258W	8	8	Sarb_Scer_Sjur_Skud_Smik_Spar	FastML_joint_species_ORF	0.985
YOR265W	8	8	Sarb_Scer_Sjur_Skud_Smik_Spar	FastML_joint_species_ORF	0.988
YOR271C	8	8	Sarb_Scer_Sjur_Skud_Smik_Spar	FastML_joint_species_ORF	0.996
YOR276W	8	8	Sarb_Scer_Sjur_Skud_Smik_Spar	FastML_joint_species_ORF	0.992
YOR277C	8	8	Sarb_Scer_Sjur_Skud_Smik_Spar	FastML_joint_species_ORF	0.987
YOR278W	8	6	Sarb_Scer_Sjur_Skud_Smik_Spar	FastML_marginal_species_ORF	0.995
YOR279C	8	2	Sarb_Scer_Sjur_Skud_Smik_Spar	FastML_joint_species_ORF	0.995
YOR280C	8	8	Sarb_Scer_Sjur_Skud_Smik_Spar	FastML_joint_species_ORF	0.995
YOR281C	8	2	Sarb_Scer_Sjur_Skud_Smik_Spar	FastML_joint_species_ORF	0.995
YOR283W	8	8	Sarb_Scer_Sjur_Skud_Smik_Spar	FastML_joint_species_ORF	0.994
YOR284W	8	8	Sarb_Scer_Sjur_Skud_Smik_Spar	FastML_joint_species_ORF	0.977
YOR285W	8	8	Sarb_Scer_Sjur_Skud_Smik_Spar	FastML_joint_species_ORF	0.976
YOR286W	8	8	Sarb_Scer_Sjur_Skud_Smik_Spar	FastML_joint_species_ORF	0.991
YOR287C	8	7	Sarb_Scer_Sjur_Skud_Smik_Spar	FastML_joint_species_ORF	0.996
YOR288C	8	7	Sarb_Scer_Sjur_Skud_Smik_Spar	FastML_joint_species_ORF	0.996
YOR292C	8	8	Sarb_Scer_Sjur_Skud_Smik_Spar	FastML_joint_species_ORF	0.996
YOR294W	8	8	Sarb_Scer_Sjur_Skud_Smik_Spar	FastML_joint_species_ORF	0.993
YOR295W	8	2	Sarb_Scer_Sjur_Skud_Smik_Spar	FastML_joint_species_ORF	0.983
YOR297C	8	4	Sarb_Scer_Sjur_Skud_Smik_Spar	PRANK_species_ORF	0.993
YOR298C-A	8	8	Sarb_Scer_Sjur_Skud_Smik_Spar	FastML_joint_species_ORF	0.991
YOR302W	8	8	Sarb_Scer_Sjur_Skud_Smik_Spar	FastML_joint_species_ORF	0.949
YOR304C-A	8	8	Sarb_Scer_Sjur_Skud_Smik_Spar	FastML_joint_species_ORF	0.983
YOR305W	8	1	Sarb_Scer_Sjur_Skud_Smik_Spar	PRANK_species_extended	0.999
YOR311C	8	6	Sarb_Scer_Sjur_Skud_Smik_Spar	FastML_marginal_species_ORF	0.995
YOR319W	8	2	Sarb_Scer_Sjur_Skud_Smik_Spar	PRANK_species_ORF	0.994
YOR327C	8	8	Sarb_Scer_Sjur_Skud_Smik_Spar	FastML_joint_species_ORF	0.989
YOR332W	8	8	Sarb_Scer_Sjur_Skud_Smik_Spar	FastML_joint_species_ORF	0.994
YOR335W-A	8	8	Sarb_Scer_Sjur_Skud_Smik_Spar	FastML_joint_species_ORF	0.951
YOR340C	8	8	Sarb_Scer_Sjur_Skud_Smik_Spar	FastML_joint_species_ORF	0.996
YOR342C	8	8	Sarb_Scer_Sjur_Skud_Smik_Spar	FastML_joint_species_ORF	0.988
YOR344C	8	6	Sarb_Scer_Sjur_Skud_Smik_Spar	FastML_joint_species_ORF	0.995
YOR357C	8	8	Sarb_Scer_Sjur_Skud_Smik_Spar	FastML_joint_species_ORF	0.992
YOR358W	8	2	Sarb_Scer_Sjur_Skud_Smik_Spar	FastML_joint_species_ORF	0.989
YOR362C	8	8	Sarb_Scer_Sjur_Skud_Smik_Spar	FastML_joint_species_ORF	0.995
YOR367W	8	8	Sarb_Scer_Sjur_Skud_Smik_Spar	FastML_joint_species_ORF	0.993
YOR369C	8	8	Sarb_Scer_Sjur_Skud_Smik_Spar	FastML_joint_species_ORF	0.991
YPL002C	8	8	Sarb_Scer_Sjur_Skud_Smik_Spar	FastML_joint_species_ORF	0.994
YPL010W	8	8	Sarb_Scer_Sjur_Skud_Smik_Spar	FastML_joint_species_ORF	0.993
YPL013C	8	2	Sarb_Scer_Sjur_Skud_Smik_Spar	FastML_joint_species_extended	0.997
YPL021W	8	6	Sarb_Scer_Sjur_Skud_Smik_Spar	FastML_joint_species_ORF	0.979
YPL024W	8	3	Sarb_Scer_Sjur_Skud_Smik_Spar	FastML_marginal_species_ORF	0.994
YPL027W	8	2	Sarb_Scer_Sjur_Skud_Smik_Spar	PRANK_species_ORF	0.985
YPL033C	8	6	Sarb_Scer_Sjur_Skud_Smik_Spar	FastML_joint_species_ORF	0.995
YPL034W	8	6	Sarb_Scer_Sjur_Skud_Smik_Spar	FastML_marginal_species_ORF	0.998
YPL037C	8	8	Sarb_Scer_Sjur_Skud_Smik_Spar	FastML_joint_species_ORF	0.992
YPL038W	8	7	Sarb_Scer_Sjur_Skud_Smik_Spar	FastML_joint_species_ORF	0.993
YPL039W	8	2	Sarb_Scer_Sjur_Skud_Smik_Spar	FastML_joint_species_ORF	0.992
YPL041C	8	6	Sarb_Scer_Sjur_Skud_Smik_Spar	FastML_joint_species_ORF	0.994
YPL046C	8	7	Sarb_Scer_Sjur_Skud_Smik_Spar	FastML_joint_species_ORF	0.987
YPL047W	8	8	Sarb_Scer_Sjur_Skud_Smik_Spar	FastML_joint_species_ORF	0.987
YPL051W	8	8	Sarb_Scer_Sjur_Skud_Smik_Spar	FastML_joint_species_ORF	0.993
YPL054W	8	1	Sarb_Scer_Sjur_Skud_Smik_Spar	FastML_marginal_species_ORF	0.996
YPL055C	8	2	Sarb_Scer_Sjur_Skud_Smik_Spar	FastML_joint_species_ORF	0.99
YPL059W	8	2	Sarb_Scer_Sjur_Skud_Smik_Spar	PRANK_species_ORF	0.985
YPL064C	8	8	Sarb_Scer_Sjur_Skud_Smik_Spar	FastML_joint_species_ORF	0.996
YPL065W	8	8	Sarb_Scer_Sjur_Skud_Smik_Spar	FastML_joint_species_ORF	0.99
YPL071C	8	8	Sarb_Scer_Sjur_Skud_Smik_Spar	FastML_joint_species_ORF	0.992
YPL076W	8	8	Sarb_Scer_Sjur_Skud_Smik_Spar	FastML_joint_species_ORF	0.995
YPL077C	8	8	Sarb_Scer_Sjur_Skud_Smik_Spar	FastML_joint_species_ORF	0.994
YPL078C	8	8	Sarb_Scer_Sjur_Skud_Smik_Spar	FastML_joint_species_ORF	0.995
YPL087W	8	8	Sarb_Scer_Sjur_Skud_Smik_Spar	FastML_joint_species_ORF	0.996
YPL096C-A	8	8	Sarb_Scer_Sjur_Skud_Smik_Spar	FastML_joint_species_ORF	0.981
YPL098C	8	2	Sarb_Scer_Sjur_Skud_Smik_Spar	FastML_joint_species_extended	0.988
YPL099C	8	2	Sarb_Scer_Sjur_Skud_Smik_Spar	PRANK_species_ORF	0.987
YPL107W	8	8	Sarb_Scer_Sjur_Skud_Smik_Spar	FastML_joint_species_ORF	0.995
YPL114W	8	8	Sarb_Scer_Sjur_Skud_Smik_Spar	FastML_joint_species_ORF	0.969
YPL117C	8	8	Sarb_Scer_Sjur_Skud_Smik_Spar	FastML_joint_species_ORF	0.995
YPL121C	8	8	Sarb_Scer_Sjur_Skud_Smik_Spar	FastML_joint_species_ORF	0.994
YPL124W	8	8	Sarb_Scer_Sjur_Skud_Smik_Spar	FastML_joint_species_ORF	0.995
YPL127C	8	1	Sarb_Scer_Sjur_Skud_Smik_Spar	FastML_marginal_species_extended	0.992
YPL130W	8	6	Sarb_Scer_Sjur_Skud_Smik_Spar	FastML_marginal_species_ORF	0.994
YPL131W	8	8	Sarb_Scer_Sjur_Skud_Smik_Spar	FastML_joint_species_ORF	0.996
YPL132W	8	6	Sarb_Scer_Sjur_Skud_Smik_Spar	FastML_marginal_species_ORF	0.996
YPL134C	8	8	Sarb_Scer_Sjur_Skud_Smik_Spar	FastML_joint_species_ORF	0.992
YPL135C-A	8	8	Sarb_Scer_Sjur_Skud_Smik_Spar	FastML_joint_species_ORF	0.977
YPL135W	8	8	Sarb_Scer_Sjur_Skud_Smik_Spar	FastML_joint_species_ORF	0.992
YPL136W	8	1	Sarb_Scer_Sjur_Skud_Smik_Spar	FastML_joint_species_extended	0.986
YPL144W	8	8	Sarb_Scer_Sjur_Skud_Smik_Spar	FastML_joint_species_ORF	0.98
YPL149W	8	2	Sarb_Scer_Sjur_Skud_Smik_Spar	FastML_joint_species_ORF	0.974
YPL156C	8	2	Sarb_Scer_Sjur_Skud_Smik_Spar	PRANK_species_ORF	0.994
YPL157W	8	1	Sarb_Scer_Sjur_Skud_Smik_Spar	FastML_joint_species_extended	0.992
YPL159C	8	1	Sarb_Scer_Sjur_Skud_Smik_Spar	FastML_marginal_species_extended	0.995
YPL162C	8	4	Sarb_Scer_Sjur_Skud_Smik_Spar	PRANK_species_ORF	0.995
YPL166W	8	6	Sarb_Scer_Sjur_Skud_Smik_Spar	FastML_joint_species_ORF	0.978
YPL170W	8	8	Sarb_Scer_Sjur_Skud_Smik_Spar	FastML_joint_species_ORF	0.991
YPL173W	8	8	Sarb_Scer_Sjur_Skud_Smik_Spar	FastML_joint_species_ORF	0.996
YPL177C	8	2	Sarb_Scer_Sjur_Skud_Smik_Spar	FastML_joint_species_ORF	0.986
YPL178W	8	8	Sarb_Scer_Sjur_Skud_Smik_Spar	FastML_joint_species_ORF	0.994
YPL183W-A	8	8	Sarb_Scer_Sjur_Skud_Smik_Spar	FastML_joint_species_ORF	0.986
YPL186C	8	2	Sarb_Scer_Sjur_Skud_Smik_Spar	FastML_joint_species_ORF	0.993
YPL187W	8	6	Sarb_Scer_Sjur_Skud_Smik_Spar	FastML_marginal_species_ORF	0.992
YPL189C-A	8	8	Sarb_Scer_Sjur_Skud_Smik_Spar	FastML_joint_species_ORF	0.981
YPL192C	8	1	Sarb_Scer_Sjur_Skud_Smik_Spar	PRANK_species_ORF	0.983
YPL196W	8	2	Sarb_Scer_Sjur_Skud_Smik_Spar	FastML_joint_species_ORF	0.995
YPL199C	8	2	Sarb_Scer_Sjur_Skud_Smik_Spar	PRANK_species_ORF	0.994
YPL200W	8	6	Sarb_Scer_Sjur_Skud_Smik_Spar	FastML_marginal_species_ORF	0.992
YPL206C	8	8	Sarb_Scer_Sjur_Skud_Smik_Spar	FastML_joint_species_ORF	0.996
YPL211W	8	8	Sarb_Scer_Sjur_Skud_Smik_Spar	FastML_joint_species_ORF	0.993
YPL213W	8	8	Sarb_Scer_Sjur_Skud_Smik_Spar	FastML_joint_species_ORF	0.994
YPL222C-A	8	8	Sarb_Scer_Sjur_Skud_Smik_Spar	FastML_joint_species_ORF	0.996
YPL223C	8	4	Sarb_Scer_Sjur_Skud_Smik_Spar	FastML_marginal_species_ORF	0.992
YPL225W	8	8	Sarb_Scer_Sjur_Skud_Smik_Spar	FastML_joint_species_ORF	0.991
YPL229W	8	2	Sarb_Scer_Sjur_Skud_Smik_Spar	FastML_joint_species_ORF	0.977
YPL232W	8	8	Sarb_Scer_Sjur_Skud_Smik_Spar	FastML_joint_species_ORF	0.995
YPL233W	8	2	Sarb_Scer_Sjur_Skud_Smik_Spar	FastML_joint_species_ORF	0.98
YPL234C	8	8	Sarb_Scer_Sjur_Skud_Smik_Spar	FastML_joint_species_ORF	0.992
YPL237W	8	8	Sarb_Scer_Sjur_Skud_Smik_Spar	FastML_joint_species_ORF	0.995
YPL238C	8	6	Sarb_Scer_Sjur_Skud_Smik_Spar	FastML_marginal_species_ORF	0.99
YPL239W	8	2	Sarb_Scer_Sjur_Skud_Smik_Spar	PRANK_species_ORF	0.988
YPL246C	8	8	Sarb_Scer_Sjur_Skud_Smik_Spar	FastML_joint_species_ORF	0.975
YPL250C	8	8	Sarb_Scer_Sjur_Skud_Smik_Spar	FastML_joint_species_ORF	0.99
YPL252C	8	6	Sarb_Scer_Sjur_Skud_Smik_Spar	FastML_marginal_species_ORF	0.987
YPL266W	8	8	Sarb_Scer_Sjur_Skud_Smik_Spar	FastML_joint_species_ORF	0.996
YPL267W	8	6	Sarb_Scer_Sjur_Skud_Smik_Spar	FastML_marginal_species_ORF	0.987
YPL271W	8	8	Sarb_Scer_Sjur_Skud_Smik_Spar	FastML_joint_species_ORF	0.979
YPR005C	8	2	Sarb_Scer_Sjur_Skud_Smik_Spar	FastML_marginal_species_ORF	0.992
YPR009W	8	8	Sarb_Scer_Sjur_Skud_Smik_Spar	FastML_joint_species_ORF	0.995
YPR011C	8	8	Sarb_Scer_Sjur_Skud_Smik_Spar	FastML_joint_species_ORF	0.996
YPR013C	8	2	Sarb_Scer_Sjur_Skud_Smik_Spar	PRANK_species_ORF	0.996
YPR015C	8	8	Sarb_Scer_Sjur_Skud_Smik_Spar	FastML_joint_species_ORF	0.995
YPR016C	8	8	Sarb_Scer_Sjur_Skud_Smik_Spar	FastML_joint_species_ORF	0.995
YPR017C	8	1	Sarb_Scer_Sjur_Skud_Smik_Spar	FastML_joint_species_ORF	0.972
YPR020W	8	8	Sarb_Scer_Sjur_Skud_Smik_Spar	FastML_joint_species_ORF	0.989
YPR027C	8	5	Sarb_Scer_Sjur_Skud_Smik_Spar	FastML_joint_species_ORF	0.995
YPR036W-A	8	8	Sarb_Scer_Sjur_Skud_Smik_Spar	FastML_joint_species_ORF	0.98
YPR037C	8	5	Sarb_Scer_Sjur_Skud_Smik_Spar	FastML_joint_species_ORF	0.993
YPR046W	8	8	Sarb_Scer_Sjur_Skud_Smik_Spar	FastML_joint_species_ORF	0.993
YPR050C	8	6	Sarb_Scer_Sjur_Skud_Smik_Spar	FastML_joint_species_ORF	0.998
YPR051W	8	8	Sarb_Scer_Sjur_Skud_Smik_Spar	FastML_joint_species_ORF	0.987
YPR052C	8	8	Sarb_Scer_Sjur_Skud_Smik_Spar	FastML_joint_species_ORF	0.986
YPR058W	8	8	Sarb_Scer_Sjur_Skud_Smik_Spar	FastML_joint_species_ORF	0.996
YPR060C	8	7	Sarb_Scer_Sjur_Skud_Smik_Spar	FastML_marginal_species_ORF	0.995
YPR061C	8	8	Sarb_Scer_Sjur_Skud_Smik_Spar	FastML_joint_species_ORF	0.996
YPR066W	8	2	Sarb_Scer_Sjur_Skud_Smik_Spar	FastML_joint_species_ORF	0.996
YPR067W	8	2	Sarb_Scer_Sjur_Skud_Smik_Spar	FastML_joint_species_ORF	0.993
YPR073C	8	8	Sarb_Scer_Sjur_Skud_Smik_Spar	FastML_joint_species_ORF	0.992
YPR077C	8	1	Sarb_Scer_Sjur_Skud_Smik_Spar	FastML_marginal_species_extended	0.933
YPR082C	8	8	Sarb_Scer_Sjur_Skud_Smik_Spar	FastML_joint_species_ORF	0.991
YPR094W	8	8	Sarb_Scer_Sjur_Skud_Smik_Spar	FastML_joint_species_ORF	0.988
YPR099C	8	2	Sarb_Scer_Sjur_Skud_Smik_Spar	PRANK_species_ORF	0.983
YPR100W	8	8	Sarb_Scer_Sjur_Skud_Smik_Spar	FastML_joint_species_ORF	0.991
YPR101W	8	6	Sarb_Scer_Sjur_Skud_Smik_Spar	FastML_marginal_species_ORF	0.998
YPR102C	8	8	Sarb_Scer_Sjur_Skud_Smik_Spar	FastML_joint_species_ORF	0.992
YPR107C	8	8	Sarb_Scer_Sjur_Skud_Smik_Spar	FastML_joint_species_ORF	0.994
YPR109W	8	8	Sarb_Scer_Sjur_Skud_Smik_Spar	FastML_joint_species_ORF	0.995
YPR113W	8	8	Sarb_Scer_Sjur_Skud_Smik_Spar	FastML_joint_species_ORF	0.994
YPR116W	8	2	Sarb_Scer_Sjur_Skud_Smik_Spar	PRANK_species_ORF	0.974
YPR128C	8	4	Sarb_Scer_Sjur_Skud_Smik_Spar	FastML_marginal_species_ORF	0.995
YPR133W-A	8	8	Sarb_Scer_Sjur_Skud_Smik_Spar	FastML_joint_species_ORF	0.974
YPR134W	8	1	Sarb_Scer_Sjur_Skud_Smik_Spar	PRANK_species_ORF	0.999
YPR139C	8	6	Sarb_Scer_Sjur_Skud_Smik_Spar	FastML_joint_species_ORF	0.996
YPR143W	8	2	Sarb_Scer_Sjur_Skud_Smik_Spar	FastML_joint_species_ORF	0.988
YPR149W	8	8	Sarb_Scer_Sjur_Skud_Smik_Spar	FastML_joint_species_ORF	0.992
YPR151C	8	1	Sarb_Scer_Sjur_Skud_Smik_Spar	PRANK_species_ORF	0.997
YPR154W	8	2	Sarb_Scer_Sjur_Skud_Smik_Spar	PRANK_species_ORF	0.992
YPR158W	8	5	Sarb_Scer_Sjur_Skud_Smik_Spar	FastML_marginal_species_ORF	0.999
YPR160W-A	8	8	Sarb_Scer_Sjur_Skud_Smik_Spar	FastML_joint_species_ORF	0.951
YPR165W	8	8	Sarb_Scer_Sjur_Skud_Smik_Spar	FastML_joint_species_ORF	0.994
YPR166C	8	8	Sarb_Scer_Sjur_Skud_Smik_Spar	FastML_joint_species_ORF	0.989
YPR167C	8	8	Sarb_Scer_Sjur_Skud_Smik_Spar	FastML_joint_species_ORF	0.995
YPR168W	8	6	Sarb_Scer_Sjur_Skud_Smik_Spar	FastML_joint_species_ORF	0.998
YPR172W	8	8	Sarb_Scer_Sjur_Skud_Smik_Spar	FastML_joint_species_ORF	0.993
YPR174C	8	7	Sarb_Scer_Sjur_Skud_Smik_Spar	FastML_marginal_species_ORF	0.994
YPR176C	8	8	Sarb_Scer_Sjur_Skud_Smik_Spar	FastML_joint_species_ORF	0.996
YPR177C	8	6	Sarb_Scer_Sjur_Skud_Smik_Spar	FastML_marginal_species_ORF	0.997
YPR182W	8	6	Sarb_Scer_Sjur_Skud_Smik_Spar	FastML_marginal_species_ORF	0.985
YPR183W	8	8	Sarb_Scer_Sjur_Skud_Smik_Spar	FastML_joint_species_ORF	0.995
YPR188C	8	8	Sarb_Scer_Sjur_Skud_Smik_Spar	FastML_joint_species_ORF	0.992
YPR192W	8	2	Sarb_Scer_Sjur_Skud_Smik_Spar	PRANK_species_ORF	0.996
