# Supplementary material for: Ancestral Sequence Reconstruction as a Tool to Detect and Study De Novo Gene Emergence
Source: Genome Biol Evol. 2024 Jul 15;16(8):evae151. doi: 10.1093/gbe/evae151 (PMC11299112; doi:10.1093/gbe/evae151)
Supplement: evae151_Supplementary_Data [file evae151_supplementary_data.zip › Supplementary_Table_2.csv]

gene_name	tool	topology	ancestor	best_RFC	P_value
YAL004W	FastML_joint	species	Sarb_Scer_Sjur_Skud_Smik_Spar	0.864	0
YAL004W	FastML_joint	species	Scer_Sjur_Skud_Smik_Spar	0.864	0
YAL004W	FastML_joint	species	Scer_Sjur_Smik_Spar	0.864	0
YAL004W	FastML_joint	species	Scer_Sjur_Spar	0.864	0
YAL004W	FastML_joint	species	Scer_Spar	0.994	0
YAL004W	FastML_marginal	species	Sarb_Scer_Sjur_Skud_Smik_Spar	0.864	0
YAL004W	FastML_marginal	species	Scer_Sjur_Skud_Smik_Spar	0.619	0
YAL004W	FastML_marginal	species	Scer_Sjur_Smik_Spar	0.619	0
YAL004W	FastML_marginal	species	Scer_Sjur_Spar	0.619	0
YAL004W	FastML_marginal	species	Scer_Spar	0.994	0
YAL004W	FastML_joint	free	Scer_Sjur_Smik_Spar	0.864	0
YAL004W	FastML_joint	free	Scer_Spar	0.994	0
YAL004W	FastML_marginal	free	Scer_Sjur_Smik_Spar	0.864	0
YAL004W	FastML_marginal	free	Scer_Spar	0.994	0
YAL004W	PRANK	species	Sarb_Scer_Sjur_Skud_Smik_Spar	0.619	0
YAL004W	PRANK	species	Scer_Sjur_Skud_Smik_Spar	0.619	0
YAL004W	PRANK	species	Scer_Sjur_Smik_Spar	0.619	0
YAL004W	PRANK	species	Scer_Sjur_Spar	0.994	0
YAL004W	PRANK	species	Scer_Spar	0.994	0
YAL004W	PRANK	free	Scer_Sjur_Smik_Spar	0.994	0
YAL004W	PRANK	free	Scer_Spar	0.994	0
YAL004W	Prequel	species	Sarb_Scer_Sjur_Skud_Smik_Spar	0.619	0
YAL004W	Prequel	species	Scer_Sjur_Skud_Smik_Spar	0.619	0
YAL004W	Prequel	species	Scer_Sjur_Smik_Spar	0.619	0
YAL004W	Prequel	species	Scer_Sjur_Spar	0.619	0
YAL004W	Prequel	species	Scer_Spar	0.994	0
YAL004W	Prequel	free	Scer_Sjur_Smik_Spar	0.864	0
YAL004W	Prequel	free	Scer_Spar	0.994	0
YAL016C-A	FastML_joint	species	Sarb_Scer_Sjur_Skud_Smik_Spar	0.806	0
YAL016C-A	FastML_joint	species	Scer_Sjur_Skud_Smik_Spar	0.946	0
YAL016C-A	FastML_joint	species	Scer_Sjur_Smik_Spar	0.956	0
YAL016C-A	FastML_joint	species	Scer_Sjur_Spar	0.956	0
YAL016C-A	FastML_joint	species	Scer_Spar	0.956	0
YAL016C-A	FastML_marginal	species	Sarb_Scer_Sjur_Skud_Smik_Spar	0.746	0
YAL016C-A	FastML_marginal	species	Scer_Sjur_Skud_Smik_Spar	0.889	0
YAL016C-A	FastML_marginal	species	Scer_Sjur_Smik_Spar	0.959	0
YAL016C-A	FastML_marginal	species	Scer_Sjur_Spar	0.959	0
YAL016C-A	FastML_marginal	species	Scer_Spar	0.959	0
YAL016C-A	FastML_joint	free	Scer_Sjur_Skud_Smik_Spar	0.946	0
YAL016C-A	FastML_joint	free	Scer_Sjur_Smik_Spar	0.956	0
YAL016C-A	FastML_joint	free	Scer_Spar	0.956	0
YAL016C-A	FastML_marginal	free	Scer_Sjur_Skud_Smik_Spar	0.917	0
YAL016C-A	FastML_marginal	free	Scer_Sjur_Smik_Spar	0.959	0
YAL016C-A	FastML_marginal	free	Scer_Spar	0.959	0
YAL016C-A	PRANK	species	Sarb_Scer_Sjur_Skud_Smik_Spar	0.946	0
YAL016C-A	PRANK	species	Scer_Sjur_Skud_Smik_Spar	0.956	0
YAL016C-A	PRANK	species	Scer_Sjur_Smik_Spar	0.987	0
YAL016C-A	PRANK	species	Scer_Sjur_Spar	0.73	0
YAL016C-A	PRANK	species	Scer_Spar	0.987	0
YAL016C-A	PRANK	free	Scer_Sjur_Skud_Smik_Spar	0.914	0
YAL016C-A	PRANK	free	Scer_Sjur_Smik_Spar	0.959	0
YAL016C-A	PRANK	free	Scer_Spar	0.959	0
YAL016C-A	Prequel	species	Sarb_Scer_Sjur_Skud_Smik_Spar	0.775	0
YAL016C-A	Prequel	species	Scer_Sjur_Skud_Smik_Spar	0.917	0
YAL016C-A	Prequel	species	Scer_Sjur_Smik_Spar	0.959	0
YAL016C-A	Prequel	species	Scer_Sjur_Spar	0.959	0
YAL016C-A	Prequel	species	Scer_Spar	0.959	0
YAL016C-A	Prequel	free	Scer_Sjur_Skud_Smik_Spar	0.917	0
YAL016C-A	Prequel	free	Scer_Sjur_Smik_Spar	0.959	0
YAL016C-A	Prequel	free	Scer_Spar	0.959	0
YAL016C-B	FastML_joint	species	Sarb_Scer_Sjur_Skud_Smik_Spar	0.269	0.049
YAL016C-B	FastML_joint	species	Scer_Sjur_Skud_Smik_Spar	0.269	0.0811
YAL016C-B	FastML_joint	species	Scer_Sjur_Smik_Spar	0.258	0.0961
YAL016C-B	FastML_joint	species	Scer_Sjur_Spar	0.258	0.0871
YAL016C-B	FastML_joint	species	Scer_Spar	0.269	0.1001
YAL016C-B	FastML_marginal	species	Sarb_Scer_Sjur_Skud_Smik_Spar	0.371	0.013
YAL016C-B	FastML_marginal	species	Scer_Sjur_Skud_Smik_Spar	0.285	0.0561
YAL016C-B	FastML_marginal	species	Scer_Sjur_Smik_Spar	0.231	0.2002
YAL016C-B	FastML_marginal	species	Scer_Sjur_Spar	0.29	0.0611
YAL016C-B	FastML_marginal	species	Scer_Spar	0.242	0.1632
YAL016C-B	FastML_joint	free	Sarb_Scer_Sjur_Skud_Smik_Spar	0.349	0.008
YAL016C-B	FastML_joint	free	Scer_Spar	0.285	0.0511
YAL016C-B	FastML_marginal	free	Sarb_Scer_Sjur_Skud_Smik_Spar	0.419	0.005
YAL016C-B	FastML_marginal	free	Scer_Spar	0.242	0.1902
YAL016C-B	PRANK	species	Sarb_Scer_Sjur_Skud_Smik_Spar	0.446	0.004
YAL016C-B	PRANK	species	Scer_Sjur_Skud_Smik_Spar	0.188	0.5195
YAL016C-B	PRANK	species	Scer_Sjur_Smik_Spar	0.226	0.2192
YAL016C-B	PRANK	species	Scer_Sjur_Spar	0.21	0.2663
YAL016C-B	PRANK	species	Scer_Spar	0.258	0.1932
YAL016C-B	PRANK	free	Sarb_Scer_Sjur_Skud_Smik_Spar	0.22	0.2873
YAL016C-B	PRANK	free	Scer_Spar	0.323	0.047
YAL016C-B	Prequel	species	Sarb_Scer_Sjur_Skud_Smik_Spar	0.5	0.001
YAL016C-B	Prequel	species	Scer_Sjur_Skud_Smik_Spar	0.081	0.9349
YAL016C-B	Prequel	species	Scer_Sjur_Smik_Spar	0.22	0.2052
YAL016C-B	Prequel	species	Scer_Sjur_Spar	0.21	0.2382
YAL016C-B	Prequel	species	Scer_Spar	0.242	0.1842
YAL016C-B	Prequel	free	Sarb_Scer_Sjur_Skud_Smik_Spar	0.274	0.0971
YAL016C-B	Prequel	free	Scer_Spar	0.242	0.1622
YAL019W-A	FastML_joint	species	Sarb_Scer_Sjur_Skud_Smik_Spar	0.737	0
YAL019W-A	FastML_joint	species	Scer_Sjur_Skud_Smik_Spar	0.718	0
YAL019W-A	FastML_joint	species	Scer_Sjur_Smik_Spar	0.663	0
YAL019W-A	FastML_joint	species	Scer_Sjur_Spar	0.663	0
YAL019W-A	FastML_joint	species	Scer_Spar	0.77	0
YAL019W-A	FastML_marginal	species	Sarb_Scer_Sjur_Skud_Smik_Spar	0.726	0
YAL019W-A	FastML_marginal	species	Scer_Sjur_Skud_Smik_Spar	0.742	0
YAL019W-A	FastML_marginal	species	Scer_Sjur_Smik_Spar	0.728	0
YAL019W-A	FastML_marginal	species	Scer_Sjur_Spar	0.728	0
YAL019W-A	FastML_marginal	species	Scer_Spar	0.993	0
YAL019W-A	FastML_joint	free	Scer_Sjur_Smik_Spar	0.675	0
YAL019W-A	FastML_joint	free	Scer_Spar	0.577	0
YAL019W-A	FastML_marginal	free	Scer_Sjur_Smik_Spar	0.747	0
YAL019W-A	FastML_marginal	free	Scer_Spar	0.761	0
YAL019W-A	PRANK	species	Sarb_Scer_Sjur_Skud_Smik_Spar	0.632	0
YAL019W-A	PRANK	species	Scer_Sjur_Skud_Smik_Spar	0.616	0
YAL019W-A	PRANK	species	Scer_Sjur_Smik_Spar	0.611	0
YAL019W-A	PRANK	species	Scer_Sjur_Spar	0.611	0
YAL019W-A	PRANK	species	Scer_Spar	0.625	0
YAL019W-A	PRANK	free	Scer_Sjur_Smik_Spar	0.718	0
YAL019W-A	PRANK	free	Scer_Spar	0.611	0
YAL019W-A	Prequel	species	Sarb_Scer_Sjur_Skud_Smik_Spar	0.726	0
YAL019W-A	Prequel	species	Scer_Sjur_Skud_Smik_Spar	0.623	0
YAL019W-A	Prequel	species	Scer_Sjur_Smik_Spar	0.609	0
YAL019W-A	Prequel	species	Scer_Sjur_Spar	0.609	0
YAL019W-A	Prequel	species	Scer_Spar	0.993	0
YAL019W-A	Prequel	free	Scer_Sjur_Smik_Spar	0.709	0
YAL019W-A	Prequel	free	Scer_Spar	0.761	0
YAL026C-A	FastML_joint	species	Sarb_Scer_Sjur_Skud_Smik_Spar	0.45	0
YAL026C-A	FastML_joint	species	Scer_Sjur_Skud_Smik_Spar	0.45	0
YAL026C-A	FastML_joint	species	Scer_Sjur_Smik_Spar	0.45	0
YAL026C-A	FastML_joint	species	Scer_Sjur_Spar	0.45	0
YAL026C-A	FastML_joint	species	Scer_Spar	0.463	0
YAL026C-A	FastML_marginal	species	Sarb_Scer_Sjur_Skud_Smik_Spar	0.45	0
YAL026C-A	FastML_marginal	species	Scer_Sjur_Skud_Smik_Spar	0.45	0
YAL026C-A	FastML_marginal	species	Scer_Sjur_Smik_Spar	0.45	0
YAL026C-A	FastML_marginal	species	Scer_Sjur_Spar	0.45	0
YAL026C-A	FastML_marginal	species	Scer_Spar	0.463	0
YAL026C-A	FastML_joint	free	Scer_Sjur_Skud_Smik_Spar	0.45	0
YAL026C-A	FastML_joint	free	Scer_Sjur_Smik_Spar	0.45	0
YAL026C-A	FastML_joint	free	Scer_Spar	0.463	0
YAL026C-A	FastML_marginal	free	Scer_Sjur_Skud_Smik_Spar	0.45	0
YAL026C-A	FastML_marginal	free	Scer_Sjur_Smik_Spar	0.45	0
YAL026C-A	FastML_marginal	free	Scer_Spar	0.463	0
YAL026C-A	PRANK	species	Sarb_Scer_Sjur_Skud_Smik_Spar	0.45	0
YAL026C-A	PRANK	species	Scer_Sjur_Skud_Smik_Spar	0.735	0
YAL026C-A	PRANK	species	Scer_Sjur_Smik_Spar	0.45	0
YAL026C-A	PRANK	species	Scer_Sjur_Spar	0.463	0
YAL026C-A	PRANK	species	Scer_Spar	0.518	0
YAL026C-A	PRANK	free	Scer_Sjur_Skud_Smik_Spar	0.45	0
YAL026C-A	PRANK	free	Scer_Sjur_Smik_Spar	0.463	0
YAL026C-A	PRANK	free	Scer_Spar	0.735	0
YAL026C-A	Prequel	species	Sarb_Scer_Sjur_Skud_Smik_Spar	0.45	0
YAL026C-A	Prequel	species	Scer_Sjur_Skud_Smik_Spar	0.45	0
YAL026C-A	Prequel	species	Scer_Sjur_Smik_Spar	0.45	0
YAL026C-A	Prequel	species	Scer_Sjur_Spar	0.45	0
YAL026C-A	Prequel	species	Scer_Spar	0.463	0
YAL026C-A	Prequel	free	Scer_Sjur_Skud_Smik_Spar	0.45	0
YAL026C-A	Prequel	free	Scer_Sjur_Smik_Spar	0.45	0
YAL026C-A	Prequel	free	Scer_Spar	0.463	0
YAL031W-A	FastML_joint	species	Sarb_Scer_Sjur_Skud_Smik_Spar	0.023	1
YAL031W-A	FastML_joint	species	Scer_Sjur_Skud_Smik_Spar	0.055	0.998
YAL031W-A	FastML_joint	species	Scer_Sjur_Smik_Spar	0.1	0.8448
YAL031W-A	FastML_joint	species	Scer_Sjur_Spar	0.1	0.8709
YAL031W-A	FastML_joint	species	Scer_Spar	0.055	0.994
YAL031W-A	FastML_marginal	species	Sarb_Scer_Sjur_Skud_Smik_Spar	0.754	0
YAL031W-A	FastML_marginal	species	Scer_Sjur_Skud_Smik_Spar	0.754	0
YAL031W-A	FastML_marginal	species	Scer_Sjur_Smik_Spar	0.77	0
YAL031W-A	FastML_marginal	species	Scer_Sjur_Spar	0.77	0
YAL031W-A	FastML_marginal	species	Scer_Spar	0.217	0.1592
YAL031W-A	FastML_joint	free	Scer_Sjur_Smik_Spar	0.055	1
YAL031W-A	FastML_joint	free	Scer_Spar	0.055	0.994
YAL031W-A	FastML_marginal	free	Scer_Sjur_Smik_Spar	0.217	0.1762
YAL031W-A	FastML_marginal	free	Scer_Spar	0.217	0.1692
YAL031W-A	PRANK	species	Sarb_Scer_Sjur_Skud_Smik_Spar	0.754	0
YAL031W-A	PRANK	species	Scer_Sjur_Skud_Smik_Spar	0.754	0
YAL031W-A	PRANK	species	Scer_Sjur_Smik_Spar	0.207	0.1852
YAL031W-A	PRANK	species	Scer_Sjur_Spar	0.207	0.1672
YAL031W-A	PRANK	species	Scer_Spar	0.217	0.2603
YAL031W-A	PRANK	free	Scer_Sjur_Smik_Spar	0.78	0
YAL031W-A	PRANK	free	Scer_Spar	0.217	0.2573
YAL031W-A	Prequel	species	Sarb_Scer_Sjur_Skud_Smik_Spar	0.754	0
YAL031W-A	Prequel	species	Scer_Sjur_Skud_Smik_Spar	0.754	0
YAL031W-A	Prequel	species	Scer_Sjur_Smik_Spar	0.155	0.4665
YAL031W-A	Prequel	species	Scer_Sjur_Spar	0.155	0.4905
YAL031W-A	Prequel	species	Scer_Spar	0.217	0.1692
YAL031W-A	Prequel	free	Scer_Sjur_Smik_Spar	0.217	0.1922
YAL031W-A	Prequel	free	Scer_Spar	0.217	0.1522
YAL034C-B	FastML_joint	species	Sarb_Scer_Sjur_Skud_Smik_Spar	0.469	0
YAL034C-B	FastML_joint	species	Scer_Sjur_Skud_Smik_Spar	0.469	0
YAL034C-B	FastML_joint	species	Scer_Sjur_Smik_Spar	0.415	0
YAL034C-B	FastML_joint	species	Scer_Sjur_Spar	0.415	0
YAL034C-B	FastML_joint	species	Scer_Spar	0.429	0
YAL034C-B	FastML_marginal	species	Sarb_Scer_Sjur_Skud_Smik_Spar	0.39	0
YAL034C-B	FastML_marginal	species	Scer_Sjur_Skud_Smik_Spar	0.39	0
YAL034C-B	FastML_marginal	species	Scer_Sjur_Smik_Spar	0.418	0
YAL034C-B	FastML_marginal	species	Scer_Sjur_Spar	0.418	0
YAL034C-B	FastML_marginal	species	Scer_Spar	0.429	0
YAL034C-B	FastML_joint	free	Scer_Sjur_Smik_Spar	0.429	0
YAL034C-B	FastML_joint	free	Scer_Spar	0.429	0
YAL034C-B	FastML_marginal	free	Scer_Sjur_Smik_Spar	0.435	0
YAL034C-B	FastML_marginal	free	Scer_Spar	0.429	0
YAL034C-B	PRANK	species	Sarb_Scer_Sjur_Skud_Smik_Spar	0.39	0
YAL034C-B	PRANK	species	Scer_Sjur_Skud_Smik_Spar	0.421	0
YAL034C-B	PRANK	species	Scer_Sjur_Smik_Spar	0.418	0.001
YAL034C-B	PRANK	species	Scer_Sjur_Spar	0.432	0
YAL034C-B	PRANK	species	Scer_Spar	0.429	0
YAL034C-B	PRANK	free	Scer_Sjur_Smik_Spar	0.432	0
YAL034C-B	PRANK	free	Scer_Spar	0.418	0.001
YAL034C-B	Prequel	species	Sarb_Scer_Sjur_Skud_Smik_Spar	0.39	0
YAL034C-B	Prequel	species	Scer_Sjur_Skud_Smik_Spar	0.39	0
YAL034C-B	Prequel	species	Scer_Sjur_Smik_Spar	0.418	0
YAL034C-B	Prequel	species	Scer_Sjur_Spar	0.418	0
YAL034C-B	Prequel	species	Scer_Spar	0.429	0
YAL034C-B	Prequel	free	Scer_Sjur_Smik_Spar	0.435	0
YAL034C-B	Prequel	free	Scer_Spar	0.429	0
YAL037C-A	FastML_joint	species	Sarb_Scer_Sjur_Skud_Smik_Spar	0.118	0.8829
YAL037C-A	FastML_joint	species	Scer_Sjur_Skud_Smik_Spar	0.075	0.956
YAL037C-A	FastML_joint	species	Scer_Sjur_Smik_Spar	0.043	0.986
YAL037C-A	FastML_joint	species	Scer_Sjur_Spar	0.043	0.981
YAL037C-A	FastML_joint	species	Scer_Spar	0.108	0.9029
YAL037C-A	FastML_marginal	species	Sarb_Scer_Sjur_Skud_Smik_Spar	0.151	0.8378
YAL037C-A	FastML_marginal	species	Scer_Sjur_Skud_Smik_Spar	0.344	0.1972
YAL037C-A	FastML_marginal	species	Scer_Sjur_Smik_Spar	0.366	0.1872
YAL037C-A	FastML_marginal	species	Scer_Sjur_Spar	0.366	0.2122
YAL037C-A	FastML_marginal	species	Scer_Spar	0.688	0
YAL037C-A	FastML_joint	free	Sarb_Scer_Seub_Spar_Suva	0.108	0.8969
YAL037C-A	FastML_joint	free	Sarb_Scer_Spar	0.118	0.8889
YAL037C-A	FastML_marginal	free	Sarb_Scer_Seub_Spar_Suva	0.602	0.006
YAL037C-A	FastML_marginal	free	Sarb_Scer_Spar	0.957	0
YAL037C-A	PRANK	species	Sarb_Scer_Sjur_Skud_Smik_Spar	0.097	0.959
YAL037C-A	PRANK	species	Scer_Sjur_Skud_Smik_Spar	0.032	0.984
YAL037C-A	PRANK	species	Scer_Sjur_Smik_Spar	0.032	0.989
YAL037C-A	PRANK	species	Scer_Sjur_Spar	0.505	0.0501
YAL037C-A	PRANK	species	Scer_Spar	0.957	0
YAL037C-A	PRANK	free	Sarb_Scer_Seub_Spar_Suva	0.172	0.7828
YAL037C-A	PRANK	free	Sarb_Scer_Spar	0.194	0.7067
YAL037C-A	Prequel	species	Sarb_Scer_Sjur_Skud_Smik_Spar	0.118	0.8879
YAL037C-A	Prequel	species	Scer_Sjur_Skud_Smik_Spar	0.075	0.959
YAL037C-A	Prequel	species	Scer_Sjur_Smik_Spar	0.043	0.99
YAL037C-A	Prequel	species	Scer_Sjur_Spar	0.699	0.002
YAL037C-A	Prequel	species	Scer_Spar	0.892	0
YAL037C-A	Prequel	free	Sarb_Scer_Seub_Spar_Suva	0.054	0.976
YAL037C-A	Prequel	free	Sarb_Scer_Spar	0.656	0.004
YAL037C-B	FastML_joint	species	Sarb_Scer_Sjur_Skud_Smik_Spar	0.534	0
YAL037C-B	FastML_joint	species	Scer_Sjur_Skud_Smik_Spar	0.996	0
YAL037C-B	FastML_joint	species	Scer_Sjur_Smik_Spar	0.996	0
YAL037C-B	FastML_joint	species	Scer_Sjur_Spar	0.996	0
YAL037C-B	FastML_joint	species	Scer_Spar	0.996	0
YAL037C-B	FastML_marginal	species	Sarb_Scer_Sjur_Skud_Smik_Spar	0.534	0
YAL037C-B	FastML_marginal	species	Scer_Sjur_Skud_Smik_Spar	0.996	0
YAL037C-B	FastML_marginal	species	Scer_Sjur_Smik_Spar	0.996	0
YAL037C-B	FastML_marginal	species	Scer_Sjur_Spar	0.996	0
YAL037C-B	FastML_marginal	species	Scer_Spar	0.996	0
YAL037C-B	FastML_joint	free	Scer_Sjur_Smik_Spar	0.996	0
YAL037C-B	FastML_joint	free	Scer_Spar	0.996	0
YAL037C-B	FastML_marginal	free	Scer_Sjur_Smik_Spar	0.996	0
YAL037C-B	FastML_marginal	free	Scer_Spar	0.996	0
YAL037C-B	PRANK	species	Sarb_Scer_Sjur_Skud_Smik_Spar	0.996	0
YAL037C-B	PRANK	species	Scer_Sjur_Skud_Smik_Spar	0.996	0
YAL037C-B	PRANK	species	Scer_Sjur_Smik_Spar	0.996	0
YAL037C-B	PRANK	species	Scer_Sjur_Spar	0.996	0
YAL037C-B	PRANK	species	Scer_Spar	0.996	0
YAL037C-B	PRANK	free	Scer_Sjur_Smik_Spar	0.996	0
YAL037C-B	PRANK	free	Scer_Spar	0.996	0
YAL037C-B	Prequel	species	Sarb_Scer_Sjur_Skud_Smik_Spar	0.534	0
YAL037C-B	Prequel	species	Scer_Sjur_Skud_Smik_Spar	0.996	0
YAL037C-B	Prequel	species	Scer_Sjur_Smik_Spar	0.996	0
YAL037C-B	Prequel	species	Scer_Sjur_Spar	0.996	0
YAL037C-B	Prequel	species	Scer_Spar	0.996	0
YAL037C-B	Prequel	free	Scer_Sjur_Smik_Spar	0.996	0
YAL037C-B	Prequel	free	Scer_Spar	0.996	0
YAL037W	FastML_joint	species	Sarb_Scer_Sjur_Skud_Smik_Spar	0.326	0
YAL037W	FastML_joint	species	Scer_Sjur_Skud_Smik_Spar	0.326	0
YAL037W	FastML_joint	species	Scer_Sjur_Smik_Spar	0.326	0
YAL037W	FastML_joint	species	Scer_Sjur_Spar	0.326	0
YAL037W	FastML_joint	species	Scer_Spar	0.327	0
YAL037W	FastML_marginal	species	Sarb_Scer_Sjur_Skud_Smik_Spar	0.98	0
YAL037W	FastML_marginal	species	Scer_Sjur_Skud_Smik_Spar	0.98	0
YAL037W	FastML_marginal	species	Scer_Sjur_Smik_Spar	0.989	0
YAL037W	FastML_marginal	species	Scer_Sjur_Spar	0.989	0
YAL037W	FastML_marginal	species	Scer_Spar	0.995	0
YAL037W	FastML_joint	free	Scer_Seub_Sjur_Skud_Smik_Spar_Suva	0.327	0
YAL037W	FastML_joint	free	Scer_Sjur_Skud_Smik_Spar	0.327	0
YAL037W	FastML_joint	free	Scer_Sjur_Smik_Spar	0.327	0
YAL037W	FastML_joint	free	Scer_Spar	0.327	0
YAL037W	FastML_marginal	free	Scer_Seub_Sjur_Skud_Smik_Spar_Suva	0.98	0
YAL037W	FastML_marginal	free	Scer_Sjur_Skud_Smik_Spar	0.98	0
YAL037W	FastML_marginal	free	Scer_Sjur_Smik_Spar	0.986	0
YAL037W	FastML_marginal	free	Scer_Spar	0.988	0
YAL037W	PRANK	species	Sarb_Scer_Sjur_Skud_Smik_Spar	0.983	0
YAL037W	PRANK	species	Scer_Sjur_Skud_Smik_Spar	0.983	0
YAL037W	PRANK	species	Scer_Sjur_Smik_Spar	0.995	0
YAL037W	PRANK	species	Scer_Sjur_Spar	0.993	0
YAL037W	PRANK	species	Scer_Spar	0.995	0
YAL037W	PRANK	free	Scer_Seub_Sjur_Skud_Smik_Spar_Suva	0.964	0
YAL037W	PRANK	free	Scer_Sjur_Skud_Smik_Spar	0.986	0
YAL037W	PRANK	free	Scer_Sjur_Smik_Spar	0.995	0
YAL037W	PRANK	free	Scer_Spar	0.991	0
YAL037W	Prequel	species	Sarb_Scer_Sjur_Skud_Smik_Spar	0.978	0
YAL037W	Prequel	species	Scer_Sjur_Skud_Smik_Spar	0.981	0
YAL037W	Prequel	species	Scer_Sjur_Smik_Spar	0.989	0
YAL037W	Prequel	species	Scer_Sjur_Spar	0.989	0
YAL037W	Prequel	species	Scer_Spar	0.991	0
YAL037W	Prequel	free	Scer_Seub_Sjur_Skud_Smik_Spar_Suva	0.979	0
YAL037W	Prequel	free	Scer_Sjur_Skud_Smik_Spar	0.983	0
YAL037W	Prequel	free	Scer_Sjur_Smik_Spar	0.991	0
YAL037W	Prequel	free	Scer_Spar	0.991	0
YAL042C-A	FastML_joint	species	Sarb_Scer_Sjur_Skud_Smik_Spar	0.579	0
YAL042C-A	FastML_joint	species	Scer_Sjur_Skud_Smik_Spar	0.579	0
YAL042C-A	FastML_joint	species	Scer_Sjur_Smik_Spar	0.587	0
YAL042C-A	FastML_joint	species	Scer_Sjur_Spar	0.865	0
YAL042C-A	FastML_joint	species	Scer_Spar	0.865	0
YAL042C-A	FastML_marginal	species	Sarb_Scer_Sjur_Skud_Smik_Spar	0.569	0
YAL042C-A	FastML_marginal	species	Scer_Sjur_Skud_Smik_Spar	0.569	0
YAL042C-A	FastML_marginal	species	Scer_Sjur_Smik_Spar	0.582	0
YAL042C-A	FastML_marginal	species	Scer_Sjur_Spar	0.86	0
YAL042C-A	FastML_marginal	species	Scer_Spar	0.934	0
YAL042C-A	FastML_joint	free	Sarb_Scer_Sjur_Smik_Spar	0.587	0
YAL042C-A	FastML_joint	free	Scer_Sjur_Smik_Spar	0.865	0
YAL042C-A	FastML_joint	free	Scer_Spar	0.865	0
YAL042C-A	FastML_marginal	free	Sarb_Scer_Sjur_Smik_Spar	0.661	0
YAL042C-A	FastML_marginal	free	Scer_Sjur_Smik_Spar	0.934	0
YAL042C-A	FastML_marginal	free	Scer_Spar	0.934	0
YAL042C-A	PRANK	species	Sarb_Scer_Sjur_Skud_Smik_Spar	0.569	0
YAL042C-A	PRANK	species	Scer_Sjur_Skud_Smik_Spar	0.839	0
YAL042C-A	PRANK	species	Scer_Sjur_Smik_Spar	0.955	0
YAL042C-A	PRANK	species	Scer_Sjur_Spar	0.989	0
YAL042C-A	PRANK	species	Scer_Spar	0.989	0
YAL042C-A	PRANK	free	Sarb_Scer_Sjur_Smik_Spar	0.587	0
YAL042C-A	PRANK	free	Scer_Sjur_Smik_Spar	0.968	0
YAL042C-A	PRANK	free	Scer_Spar	0.86	0
YAL042C-A	Prequel	species	Sarb_Scer_Sjur_Skud_Smik_Spar	0.569	0
YAL042C-A	Prequel	species	Scer_Sjur_Skud_Smik_Spar	0.561	0
YAL042C-A	Prequel	species	Scer_Sjur_Smik_Spar	0.69	0
YAL042C-A	Prequel	species	Scer_Sjur_Spar	0.989	0
YAL042C-A	Prequel	species	Scer_Spar	0.989	0
YAL042C-A	Prequel	free	Sarb_Scer_Sjur_Smik_Spar	0.712	0
YAL042C-A	Prequel	free	Scer_Sjur_Smik_Spar	0.968	0
YAL042C-A	Prequel	free	Scer_Spar	0.989	0
YAL045C	FastML_joint	species	Sarb_Scer_Sjur_Skud_Smik_Spar	0.699	0
YAL045C	FastML_joint	species	Scer_Sjur_Skud_Smik_Spar	0.699	0
YAL045C	FastML_joint	species	Scer_Sjur_Smik_Spar	0.531	0
YAL045C	FastML_joint	species	Scer_Sjur_Spar	0.531	0
YAL045C	FastML_joint	species	Scer_Spar	0.926	0
YAL045C	FastML_marginal	species	Sarb_Scer_Sjur_Skud_Smik_Spar	0.699	0
YAL045C	FastML_marginal	species	Scer_Sjur_Skud_Smik_Spar	0.699	0
YAL045C	FastML_marginal	species	Scer_Sjur_Smik_Spar	0.531	0.001
YAL045C	FastML_marginal	species	Scer_Sjur_Spar	0.531	0
YAL045C	FastML_marginal	species	Scer_Spar	0.987	0
YAL045C	FastML_joint	free	Scer_Sjur_Smik_Spar	0.57	0
YAL045C	FastML_joint	free	Scer_Spar	0.926	0
YAL045C	FastML_marginal	free	Scer_Sjur_Smik_Spar	0.57	0
YAL045C	FastML_marginal	free	Scer_Spar	0.987	0
YAL045C	PRANK	species	Sarb_Scer_Sjur_Skud_Smik_Spar	0.699	0
YAL045C	PRANK	species	Scer_Sjur_Skud_Smik_Spar	0.57	0
YAL045C	PRANK	species	Scer_Sjur_Smik_Spar	0.531	0
YAL045C	PRANK	species	Scer_Sjur_Spar	0.531	0
YAL045C	PRANK	species	Scer_Spar	0.987	0
YAL045C	PRANK	free	Scer_Sjur_Smik_Spar	0.531	0
YAL045C	PRANK	free	Scer_Spar	0.987	0
YAL045C	Prequel	species	Sarb_Scer_Sjur_Skud_Smik_Spar	0.699	0
YAL045C	Prequel	species	Scer_Sjur_Skud_Smik_Spar	0.699	0
YAL045C	Prequel	species	Scer_Sjur_Smik_Spar	0.531	0
YAL045C	Prequel	species	Scer_Sjur_Spar	0.531	0
YAL045C	Prequel	species	Scer_Spar	0.987	0
YAL045C	Prequel	free	Scer_Sjur_Smik_Spar	0.987	0
YAL045C	Prequel	free	Scer_Spar	0.987	0
YAL046C	FastML_joint	species	Sarb_Scer_Sjur_Skud_Smik_Spar	0.972	0
YAL046C	FastML_joint	species	Scer_Sjur_Skud_Smik_Spar	0.972	0
YAL046C	FastML_joint	species	Scer_Sjur_Smik_Spar	0.972	0
YAL046C	FastML_joint	species	Scer_Sjur_Spar	0.972	0
YAL046C	FastML_joint	species	Scer_Spar	0.975	0
YAL046C	FastML_marginal	species	Sarb_Scer_Sjur_Skud_Smik_Spar	0.989	0
YAL046C	FastML_marginal	species	Scer_Sjur_Skud_Smik_Spar	0.989	0
YAL046C	FastML_marginal	species	Scer_Sjur_Smik_Spar	0.008	1
YAL046C	FastML_marginal	species	Scer_Sjur_Spar	0.008	1
YAL046C	FastML_marginal	species	Scer_Spar	0.989	0
YAL046C	FastML_joint	free	Sarb_Scer_Sjur_Skud_Smik_Spar	0.975	0
YAL046C	FastML_joint	free	Scer_Sjur_Skud_Smik_Spar	0.975	0
YAL046C	FastML_joint	free	Scer_Sjur_Smik_Spar	0.975	0
YAL046C	FastML_joint	free	Scer_Spar	0.975	0
YAL046C	FastML_marginal	free	Sarb_Scer_Sjur_Skud_Smik_Spar	0.989	0
YAL046C	FastML_marginal	free	Scer_Sjur_Skud_Smik_Spar	0.989	0
YAL046C	FastML_marginal	free	Scer_Sjur_Smik_Spar	0.989	0
YAL046C	FastML_marginal	free	Scer_Spar	0.989	0
YAL046C	PRANK	species	Sarb_Scer_Sjur_Skud_Smik_Spar	0.989	0
YAL046C	PRANK	species	Scer_Sjur_Skud_Smik_Spar	0.989	0
YAL046C	PRANK	species	Scer_Sjur_Smik_Spar	0.989	0
YAL046C	PRANK	species	Scer_Sjur_Spar	0.958	0
YAL046C	PRANK	species	Scer_Spar	0.989	0
YAL046C	PRANK	free	Sarb_Scer_Sjur_Skud_Smik_Spar	0.989	0
YAL046C	PRANK	free	Scer_Sjur_Skud_Smik_Spar	0.989	0
YAL046C	PRANK	free	Scer_Sjur_Smik_Spar	0.989	0
YAL046C	PRANK	free	Scer_Spar	0.989	0
YAL046C	Prequel	species	Sarb_Scer_Sjur_Skud_Smik_Spar	0.989	0
YAL046C	Prequel	species	Scer_Sjur_Skud_Smik_Spar	0.989	0
YAL046C	Prequel	species	Scer_Sjur_Smik_Spar	0.989	0
YAL046C	Prequel	species	Scer_Sjur_Spar	0.989	0
YAL046C	Prequel	species	Scer_Spar	0.989	0
YAL046C	Prequel	free	Scer_Sjur_Skud_Smik_Spar	0.989	0
YAL046C	Prequel	free	Scer_Sjur_Smik_Spar	0.989	0
YAL046C	Prequel	free	Scer_Spar	0.989	0
YAL047W-A	FastML_joint	species	Sarb_Scer_Sjur_Skud_Smik_Spar	0.624	0
YAL047W-A	FastML_joint	species	Scer_Sjur_Skud_Smik_Spar	0.624	0
YAL047W-A	FastML_joint	species	Scer_Sjur_Smik_Spar	0.624	0
YAL047W-A	FastML_joint	species	Scer_Sjur_Spar	0.624	0
YAL047W-A	FastML_joint	species	Scer_Spar	0.624	0
YAL047W-A	FastML_marginal	species	Sarb_Scer_Sjur_Skud_Smik_Spar	0.909	0
YAL047W-A	FastML_marginal	species	Scer_Sjur_Skud_Smik_Spar	0.903	0
YAL047W-A	FastML_marginal	species	Scer_Sjur_Smik_Spar	0.888	0
YAL047W-A	FastML_marginal	species	Scer_Sjur_Spar	0.888	0
YAL047W-A	FastML_marginal	species	Scer_Spar	0.909	0
YAL047W-A	FastML_joint	free	Scer_Sjur_Smik_Spar	0.624	0
YAL047W-A	FastML_joint	free	Scer_Spar	0.624	0
YAL047W-A	FastML_marginal	free	Scer_Sjur_Smik_Spar	0.909	0
YAL047W-A	FastML_marginal	free	Scer_Spar	0.909	0
YAL047W-A	PRANK	species	Sarb_Scer_Sjur_Skud_Smik_Spar	0.909	0
YAL047W-A	PRANK	species	Scer_Sjur_Skud_Smik_Spar	0.894	0
YAL047W-A	PRANK	species	Scer_Sjur_Smik_Spar	0.909	0
YAL047W-A	PRANK	species	Scer_Sjur_Spar	0.909	0
YAL047W-A	PRANK	species	Scer_Spar	0.876	0
YAL047W-A	PRANK	free	Scer_Sjur_Smik_Spar	0.909	0
YAL047W-A	PRANK	free	Scer_Spar	0.87	0
YAL047W-A	Prequel	species	Sarb_Scer_Sjur_Skud_Smik_Spar	0.909	0
YAL047W-A	Prequel	species	Scer_Sjur_Skud_Smik_Spar	0.903	0
YAL047W-A	Prequel	species	Scer_Sjur_Smik_Spar	0.909	0
YAL047W-A	Prequel	species	Scer_Sjur_Spar	0.909	0
YAL047W-A	Prequel	species	Scer_Spar	0.876	0
YAL047W-A	Prequel	free	Scer_Sjur_Smik_Spar	0.876	0
YAL047W-A	Prequel	free	Scer_Spar	0.876	0
YAL049C	FastML_joint	species	Sarb_Scer_Sjur_Skud_Smik_Spar	0.995	0
YAL049C	FastML_joint	species	Scer_Sjur_Skud_Smik_Spar	0.988	0
YAL049C	FastML_joint	species	Scer_Sjur_Smik_Spar	0.988	0
YAL049C	FastML_joint	species	Scer_Sjur_Spar	0.988	0
YAL049C	FastML_joint	species	Scer_Spar	0.995	0
YAL049C	FastML_marginal	species	Sarb_Scer_Sjur_Skud_Smik_Spar	0.995	0
YAL049C	FastML_marginal	species	Scer_Sjur_Skud_Smik_Spar	0.988	0
YAL049C	FastML_marginal	species	Scer_Sjur_Smik_Spar	0.988	0
YAL049C	FastML_marginal	species	Scer_Sjur_Spar	0.988	0
YAL049C	FastML_marginal	species	Scer_Spar	0.995	0
YAL049C	FastML_joint	free	Scer_Sjur_Skud_Smik_Spar	0.988	0
YAL049C	FastML_joint	free	Scer_Sjur_Smik_Spar	0.988	0
YAL049C	FastML_joint	free	Scer_Spar	0.995	0
YAL049C	FastML_marginal	free	Scer_Sjur_Skud_Smik_Spar	0.988	0
YAL049C	FastML_marginal	free	Scer_Sjur_Smik_Spar	0.988	0
YAL049C	FastML_marginal	free	Scer_Spar	0.995	0
YAL049C	PRANK	species	Sarb_Scer_Sjur_Skud_Smik_Spar	0.968	0
YAL049C	PRANK	species	Scer_Sjur_Skud_Smik_Spar	0.988	0
YAL049C	PRANK	species	Scer_Sjur_Smik_Spar	0.988	0
YAL049C	PRANK	species	Scer_Sjur_Spar	0.988	0
YAL049C	PRANK	species	Scer_Spar	0.995	0
YAL049C	PRANK	free	Scer_Sjur_Skud_Smik_Spar	0.988	0
YAL049C	PRANK	free	Scer_Sjur_Smik_Spar	0.995	0
YAL049C	PRANK	free	Scer_Spar	0.995	0
YAL049C	Prequel	species	Sarb_Scer_Sjur_Skud_Smik_Spar	0.995	0
YAL049C	Prequel	species	Scer_Sjur_Skud_Smik_Spar	0.988	0
YAL049C	Prequel	species	Scer_Sjur_Smik_Spar	0.988	0
YAL049C	Prequel	species	Scer_Sjur_Spar	0.988	0
YAL049C	Prequel	species	Scer_Spar	0.995	0
YAL049C	Prequel	free	Scer_Sjur_Skud_Smik_Spar	0.988	0
YAL049C	Prequel	free	Scer_Sjur_Smik_Spar	0.988	0
YAL049C	Prequel	free	Scer_Spar	0.995	0
YAL056C-A	FastML_joint	species	Sarb_Scer_Sjur_Skud_Smik_Spar	0.39	0.001
YAL056C-A	FastML_joint	species	Scer_Sjur_Skud_Smik_Spar	0.39	0.002
YAL056C-A	FastML_joint	species	Scer_Sjur_Smik_Spar	0.39	0
YAL056C-A	FastML_joint	species	Scer_Sjur_Spar	0.39	0.003
YAL056C-A	FastML_joint	species	Scer_Spar	0.519	0
YAL056C-A	FastML_marginal	species	Sarb_Scer_Sjur_Skud_Smik_Spar	0.131	0.6296
YAL056C-A	FastML_marginal	species	Scer_Sjur_Skud_Smik_Spar	0.131	0.6036
YAL056C-A	FastML_marginal	species	Scer_Sjur_Smik_Spar	0.39	0.001
YAL056C-A	FastML_marginal	species	Scer_Sjur_Spar	0.39	0.002
YAL056C-A	FastML_marginal	species	Scer_Spar	0.519	0
YAL056C-A	FastML_joint	free	Scer_Sjur_Skud_Smik_Spar	0.724	0
YAL056C-A	FastML_joint	free	Scer_Sjur_Smik_Spar	0.519	0
YAL056C-A	FastML_joint	free	Scer_Spar	0.519	0
YAL056C-A	FastML_marginal	free	Scer_Sjur_Skud_Smik_Spar	0.724	0
YAL056C-A	FastML_marginal	free	Scer_Sjur_Smik_Spar	0.519	0
YAL056C-A	FastML_marginal	free	Scer_Spar	0.08	0.961
YAL056C-A	PRANK	species	Sarb_Scer_Sjur_Skud_Smik_Spar	0.071	0.981
YAL056C-A	PRANK	species	Scer_Sjur_Skud_Smik_Spar	0.157	0.4665
YAL056C-A	PRANK	species	Scer_Sjur_Smik_Spar	0.142	0.5125
YAL056C-A	PRANK	species	Scer_Sjur_Spar	0.165	0.3924
YAL056C-A	PRANK	species	Scer_Spar	0.519	0
YAL056C-A	PRANK	free	Scer_Sjur_Skud_Smik_Spar	0.134	0.6416
YAL056C-A	PRANK	free	Scer_Sjur_Smik_Spar	0.519	0
YAL056C-A	PRANK	free	Scer_Spar	0.165	0.4244
YAL056C-A	Prequel	species	Sarb_Scer_Sjur_Skud_Smik_Spar	0.071	0.984
YAL056C-A	Prequel	species	Scer_Sjur_Skud_Smik_Spar	0.071	0.985
YAL056C-A	Prequel	species	Scer_Sjur_Smik_Spar	0.157	0.4144
YAL056C-A	Prequel	species	Scer_Sjur_Spar	0.157	0.4234
YAL056C-A	Prequel	species	Scer_Spar	0.519	0
YAL056C-A	Prequel	free	Scer_Sjur_Skud_Smik_Spar	0.071	0.976
YAL056C-A	Prequel	free	Scer_Sjur_Smik_Spar	0.519	0.001
YAL056C-A	Prequel	free	Scer_Spar	0.519	0
YAL059C-A	FastML_joint	species	Sarb_Scer_Sjur_Skud_Smik_Spar	0.671	0
YAL059C-A	FastML_joint	species	Scer_Sjur_Skud_Smik_Spar	0.671	0
YAL059C-A	FastML_joint	species	Scer_Sjur_Smik_Spar	0.82	0
YAL059C-A	FastML_joint	species	Scer_Sjur_Spar	0.82	0
YAL059C-A	FastML_joint	species	Scer_Spar	0.82	0
YAL059C-A	FastML_marginal	species	Sarb_Scer_Sjur_Skud_Smik_Spar	0.671	0
YAL059C-A	FastML_marginal	species	Scer_Sjur_Skud_Smik_Spar	0.671	0
YAL059C-A	FastML_marginal	species	Scer_Sjur_Smik_Spar	0.82	0
YAL059C-A	FastML_marginal	species	Scer_Sjur_Spar	0.82	0
YAL059C-A	FastML_marginal	species	Scer_Spar	0.82	0
YAL059C-A	FastML_joint	free	Sarb_Scer_Seub_Sjur_Smik_Spar_Suva	0.671	0
YAL059C-A	FastML_joint	free	Scer_Sjur_Smik_Spar	0.82	0
YAL059C-A	FastML_marginal	free	Sarb_Scer_Seub_Sjur_Smik_Spar_Suva	0.671	0
YAL059C-A	FastML_marginal	free	Scer_Sjur_Smik_Spar	0.82	0
YAL059C-A	PRANK	species	Sarb_Scer_Sjur_Skud_Smik_Spar	0.671	0
YAL059C-A	PRANK	species	Scer_Sjur_Skud_Smik_Spar	0.82	0
YAL059C-A	PRANK	species	Scer_Sjur_Smik_Spar	0.82	0
YAL059C-A	PRANK	species	Scer_Sjur_Spar	0.82	0
YAL059C-A	PRANK	species	Scer_Spar	0.82	0
YAL059C-A	PRANK	free	Sarb_Scer_Seub_Sjur_Smik_Spar_Suva	0.82	0
YAL059C-A	PRANK	free	Scer_Sjur_Smik_Spar	0.82	0
YAL059C-A	Prequel	species	Sarb_Scer_Sjur_Skud_Smik_Spar	0.671	0
YAL059C-A	Prequel	species	Scer_Sjur_Skud_Smik_Spar	0.671	0
YAL059C-A	Prequel	species	Scer_Sjur_Smik_Spar	0.82	0
YAL059C-A	Prequel	species	Scer_Sjur_Spar	0.82	0
YAL059C-A	Prequel	species	Scer_Spar	0.82	0
YAL059C-A	Prequel	free	Scer_Sjur_Smik_Spar	0.82	0
YAL063C-A	FastML_joint	species	Sarb_Scer_Sjur_Skud_Smik	0.299	0
YAL063C-A	FastML_joint	species	Scer_Sjur_Skud_Smik	0.299	0
YAL063C-A	FastML_joint	species	Scer_Sjur_Smik	0.299	0
YAL063C-A	FastML_joint	species	Scer_Sjur	0.299	0
YAL063C-A	FastML_marginal	species	Sarb_Scer_Sjur_Skud_Smik	0.416	0
YAL063C-A	FastML_marginal	species	Scer_Sjur_Skud_Smik	0.986	0
YAL063C-A	FastML_marginal	species	Scer_Sjur_Smik	0.986	0
YAL063C-A	FastML_marginal	species	Scer_Sjur	0.986	0
YAL063C-A	FastML_joint	free	Scer_Skud_Smik	0.299	0
YAL063C-A	FastML_marginal	free	Scer_Skud_Smik	0.986	0
YAL063C-A	PRANK	species	Sarb_Scer_Sjur_Skud_Smik	0.986	0
YAL063C-A	PRANK	species	Scer_Sjur_Skud_Smik	0.986	0
YAL063C-A	PRANK	species	Scer_Sjur_Smik	0.986	0
YAL063C-A	PRANK	species	Scer_Sjur	0.986	0
YAL063C-A	PRANK	free	Scer_Skud_Smik	0.079	0.1141
YAL063C-A	Prequel	species	Sarb_Scer_Sjur_Skud_Smik	0.986	0
YAL063C-A	Prequel	species	Scer_Sjur_Skud_Smik	0.986	0
YAL063C-A	Prequel	species	Scer_Sjur_Smik	0.986	0
YAL063C-A	Prequel	species	Scer_Sjur	0.986	0
YAL063C-A	Prequel	free	Scer_Skud_Smik	0.986	0
YAL064C-A	FastML_joint	species	Sarb_Scer_Sjur_Skud_Smik_Spar	0.462	0
YAL064C-A	FastML_joint	species	Scer_Sjur_Skud_Smik_Spar	0.462	0
YAL064C-A	FastML_joint	species	Scer_Sjur_Smik_Spar	0.462	0
YAL064C-A	FastML_joint	species	Scer_Sjur_Spar	0.462	0
YAL064C-A	FastML_joint	species	Scer_Spar	0.462	0
YAL064C-A	FastML_marginal	species	Sarb_Scer_Sjur_Skud_Smik_Spar	0.99	0
YAL064C-A	FastML_marginal	species	Scer_Sjur_Skud_Smik_Spar	0.99	0
YAL064C-A	FastML_marginal	species	Scer_Sjur_Smik_Spar	0.99	0
YAL064C-A	FastML_marginal	species	Scer_Sjur_Spar	0.99	0
YAL064C-A	FastML_marginal	species	Scer_Spar	0.99	0
YAL064C-A	FastML_joint	free	Scer_Seub_Sjur_Smik_Spar_Suva	0.462	0
YAL064C-A	FastML_joint	free	Scer_Seub_Sjur_Smik_Suva	0.462	0
YAL064C-A	FastML_joint	free	Scer_Sjur	0.462	0
YAL064C-A	FastML_marginal	free	Scer_Seub_Sjur_Smik_Spar_Suva	0	1
YAL064C-A	FastML_marginal	free	Scer_Seub_Sjur_Smik_Suva	0.99	0
YAL064C-A	FastML_marginal	free	Scer_Sjur	0.99	0
YAL064C-A	PRANK	species	Sarb_Scer_Sjur_Skud_Smik_Spar	0.929	0
YAL064C-A	PRANK	species	Scer_Sjur_Skud_Smik_Spar	0.99	0
YAL064C-A	PRANK	species	Scer_Sjur_Smik_Spar	0.99	0
YAL064C-A	PRANK	species	Scer_Sjur_Spar	0.99	0
YAL064C-A	PRANK	species	Scer_Spar	0.99	0
YAL064C-A	PRANK	free	Scer_Seub_Sjur_Smik_Spar_Suva	0.465	0
YAL064C-A	PRANK	free	Scer_Seub_Sjur_Smik_Suva	0.895	0
YAL064C-A	PRANK	free	Scer_Sjur	0.895	0
YAL064C-A	Prequel	species	Sarb_Scer_Sjur_Skud_Smik_Spar	0.932	0
YAL064C-A	Prequel	species	Scer_Sjur_Skud_Smik_Spar	0.99	0
YAL064C-A	Prequel	species	Scer_Sjur_Smik_Spar	0.99	0
YAL064C-A	Prequel	species	Scer_Sjur_Spar	0.99	0
YAL064C-A	Prequel	species	Scer_Spar	0.99	0
YAL064C-A	Prequel	free	Scer_Seub_Sjur_Smik_Spar_Suva	0.99	0
YAL064C-A	Prequel	free	Scer_Seub_Sjur_Smik_Suva	0.99	0
YAL064C-A	Prequel	free	Scer_Sjur	0.99	0
YAL064W-B	FastML_joint	species	Sarb_Scer_Sjur_Skud_Spar	0.189	0.017
YAL064W-B	FastML_joint	species	Scer_Sjur_Skud_Spar	0.189	0.018
YAL064W-B	FastML_joint	species	Scer_Sjur_Spar	0.184	0.024
YAL064W-B	FastML_joint	species	Scer_Spar	0.184	0.019
YAL064W-B	FastML_marginal	species	Sarb_Scer_Sjur_Skud_Spar	0.478	0
YAL064W-B	FastML_marginal	species	Scer_Sjur_Skud_Spar	0.478	0
YAL064W-B	FastML_marginal	species	Scer_Sjur_Spar	0.533	0
YAL064W-B	FastML_marginal	species	Scer_Spar	0.533	0
YAL064W-B	FastML_joint	free	Scer_Seub_Sjur_Skud_Spar_Suva	0.189	0.032
YAL064W-B	FastML_joint	free	Scer_Seub_Sjur_Spar_Suva	0.189	0.017
YAL064W-B	FastML_joint	free	Scer_Seub_Sjur_Spar	0.15	0.0871
YAL064W-B	FastML_marginal	free	Scer_Seub_Sjur_Skud_Spar_Suva	0.478	0
YAL064W-B	FastML_marginal	free	Scer_Seub_Sjur_Spar_Suva	0.478	0
YAL064W-B	FastML_marginal	free	Scer_Seub_Sjur_Spar	0.533	0
YAL064W-B	PRANK	species	Sarb_Scer_Sjur_Skud_Spar	0.99	0
YAL064W-B	PRANK	species	Scer_Sjur_Skud_Spar	0.99	0
YAL064W-B	PRANK	species	Scer_Sjur_Spar	0.99	0
YAL064W-B	PRANK	species	Scer_Spar	0.99	0
YAL064W-B	PRANK	free	Scer_Seub_Sjur_Skud_Spar_Suva	0.99	0
YAL064W-B	PRANK	free	Scer_Seub_Sjur_Spar_Suva	0.99	0
YAL064W-B	PRANK	free	Scer_Seub_Sjur_Spar	0.99	0
YAL064W-B	Prequel	species	Sarb_Scer_Sjur_Skud_Spar	0.99	0
YAL064W-B	Prequel	species	Scer_Sjur_Skud_Spar	0.99	0
YAL064W-B	Prequel	species	Scer_Sjur_Spar	0.99	0
YAL064W-B	Prequel	species	Scer_Spar	0.99	0
YAL064W-B	Prequel	free	Scer_Seub_Sjur_Spar_Suva	0.99	0
YAL064W-B	Prequel	free	Scer_Seub_Sjur_Spar	0.99	0
YAL065C	FastML_joint	species	Sarb_Scer_Sjur_Skud_Smik_Spar	0.171	0.3934
YAL065C	FastML_joint	species	Scer_Sjur_Skud_Smik_Spar	0.171	0.3674
YAL065C	FastML_joint	species	Scer_Sjur_Smik_Spar	0.171	0.4014
YAL065C	FastML_joint	species	Scer_Sjur_Spar	0.171	0.3824
YAL065C	FastML_joint	species	Scer_Spar	0.171	0.3974
YAL065C	FastML_marginal	species	Sarb_Scer_Sjur_Skud_Smik_Spar	0.049	0.999
YAL065C	FastML_marginal	species	Scer_Sjur_Skud_Smik_Spar	0	1
YAL065C	FastML_marginal	species	Scer_Sjur_Smik_Spar	0	1
YAL065C	FastML_marginal	species	Scer_Sjur_Spar	0	1
YAL065C	FastML_marginal	species	Scer_Spar	0	1
YAL065C	FastML_joint	free	Sarb_Scer_Sjur_Smik_Spar_Suva	0.171	0.3413
YAL065C	FastML_joint	free	Scer_Sjur_Smik_Spar_Suva	0.171	0.3423
YAL065C	FastML_joint	free	Scer_Smik_Spar_Suva	0.171	0.3734
YAL065C	FastML_marginal	free	Sarb_Scer_Sjur_Smik_Spar_Suva	0.049	1
YAL065C	FastML_marginal	free	Scer_Sjur_Smik_Spar_Suva	0.057	0.999
YAL065C	FastML_marginal	free	Scer_Smik_Spar_Suva	0	1
YAL065C	PRANK	species	Sarb_Scer_Sjur_Skud_Smik_Spar	0.028	1
YAL065C	PRANK	species	Scer_Sjur_Skud_Smik_Spar	0	1
YAL065C	PRANK	species	Scer_Sjur_Smik_Spar	0	1
YAL065C	PRANK	species	Scer_Sjur_Spar	0	1
YAL065C	PRANK	species	Scer_Spar	0.99	0
YAL065C	PRANK	free	Sarb_Scer_Sjur_Smik_Spar_Suva	0.036	1
YAL065C	PRANK	free	Scer_Sjur_Smik_Spar_Suva	0.036	1
YAL065C	PRANK	free	Scer_Smik_Spar_Suva	0.021	1
YAL065C	Prequel	species	Sarb_Scer_Sjur_Skud_Smik_Spar	0.021	1
YAL065C	Prequel	species	Scer_Sjur_Skud_Smik_Spar	0.005	1
YAL065C	Prequel	species	Scer_Sjur_Smik_Spar	0.005	1
YAL065C	Prequel	species	Scer_Sjur_Spar	0.005	1
YAL065C	Prequel	species	Scer_Spar	0	1
YAL065C	Prequel	free	Sarb_Scer_Sjur_Smik_Spar_Suva	0.021	1
YAL065C	Prequel	free	Scer_Sjur_Smik_Spar_Suva	0.028	1
YAL065C	Prequel	free	Scer_Smik_Spar_Suva	0	1
YAR019W-A	FastML_joint	species	Sarb_Scer_Skud_Smik_Spar	0.207	0.2442
YAR019W-A	FastML_joint	species	Scer_Skud_Smik_Spar	0.207	0.2282
YAR019W-A	FastML_joint	species	Scer_Smik_Spar	0.207	0.2152
YAR019W-A	FastML_joint	species	Scer_Spar	0.207	0.2182
YAR019W-A	FastML_marginal	species	Sarb_Scer_Skud_Smik_Spar	0.571	0
YAR019W-A	FastML_marginal	species	Scer_Skud_Smik_Spar	0.649	0
YAR019W-A	FastML_marginal	species	Scer_Smik_Spar	0.649	0
YAR019W-A	FastML_marginal	species	Scer_Spar	0.787	0
YAR019W-A	FastML_joint	free	Sarb_Scer_Seub_Skud_Smik_Spar	0.36	0.003
YAR019W-A	FastML_joint	free	Sarb_Scer_Seub_Skud_Smik	0.207	0.1922
YAR019W-A	FastML_joint	free	Sarb_Scer_Seub_Smik	0.207	0.2072
YAR019W-A	FastML_marginal	free	Sarb_Scer_Seub_Skud_Smik_Spar	0.568	0
YAR019W-A	FastML_marginal	free	Sarb_Scer_Seub_Skud_Smik	0.787	0
YAR019W-A	FastML_marginal	free	Sarb_Scer_Seub_Smik	0.787	0
YAR019W-A	PRANK	species	Sarb_Scer_Skud_Smik_Spar	0.571	0
YAR019W-A	PRANK	species	Scer_Skud_Smik_Spar	0.571	0
YAR019W-A	PRANK	species	Scer_Smik_Spar	0.787	0
YAR019W-A	PRANK	species	Scer_Spar	0.571	0
YAR019W-A	PRANK	free	Sarb_Scer_Seub_Skud_Smik_Spar	0.568	0
YAR019W-A	PRANK	free	Sarb_Scer_Seub_Skud_Smik	0.568	0
YAR019W-A	PRANK	free	Sarb_Scer_Seub_Smik	0.604	0
YAR019W-A	Prequel	species	Sarb_Scer_Skud_Smik_Spar	0.571	0
YAR019W-A	Prequel	species	Scer_Skud_Smik_Spar	0.571	0
YAR019W-A	Prequel	species	Scer_Smik_Spar	0.571	0
YAR019W-A	Prequel	species	Scer_Spar	0.787	0
YAR019W-A	Prequel	free	Sarb_Scer_Seub_Skud_Smik_Spar	0.568	0
YAR019W-A	Prequel	free	Sarb_Scer_Seub_Skud_Smik	0.784	0
YAR019W-A	Prequel	free	Sarb_Scer_Seub_Smik	0.784	0
YAR020C	FastML_joint	species	Sarb_Scer_Skud_Smik_Spar	0.44	0.038
YAR020C	FastML_joint	species	Scer_Skud_Smik_Spar	0.44	0.0541
YAR020C	FastML_joint	species	Scer_Smik_Spar	0.44	0.044
YAR020C	FastML_joint	species	Scer_Spar	0.44	0.046
YAR020C	FastML_marginal	species	Sarb_Scer_Skud_Smik_Spar	0.958	0
YAR020C	FastML_marginal	species	Scer_Skud_Smik_Spar	0.958	0
YAR020C	FastML_marginal	species	Scer_Smik_Spar	0.958	0
YAR020C	FastML_marginal	species	Scer_Spar	0.958	0
YAR020C	FastML_joint	free	Sarb_Scer_Seub_Skud_Smik_Spar	0.78	0
YAR020C	FastML_joint	free	Sarb_Scer_Seub_Smik_Spar	0.78	0
YAR020C	FastML_joint	free	Sarb_Scer_Seub_Smik	0.44	0.035
YAR020C	FastML_joint	free	Sarb_Scer	0.44	0.037
YAR020C	FastML_marginal	free	Sarb_Scer_Seub_Skud_Smik_Spar	0.958	0
YAR020C	FastML_marginal	free	Sarb_Scer_Seub_Smik_Spar	0.958	0
YAR020C	FastML_marginal	free	Sarb_Scer_Seub_Smik	0.958	0
YAR020C	FastML_marginal	free	Sarb_Scer	0.976	0
YAR020C	PRANK	species	Sarb_Scer_Skud_Smik_Spar	0.976	0
YAR020C	PRANK	species	Scer_Skud_Smik_Spar	0.357	0.1181
YAR020C	PRANK	species	Scer_Smik_Spar	0.345	0.1522
YAR020C	PRANK	species	Scer_Spar	0.357	0.1121
YAR020C	PRANK	free	Sarb_Scer_Seub_Skud_Smik_Spar	0.345	0.1441
YAR020C	PRANK	free	Sarb_Scer_Seub_Smik_Spar	0.345	0.1411
YAR020C	PRANK	free	Sarb_Scer_Seub_Smik	0.357	0.1141
YAR020C	PRANK	free	Sarb_Scer	0.357	0.1241
YAR020C	Prequel	species	Sarb_Scer_Skud_Smik_Spar	0.976	0
YAR020C	Prequel	species	Scer_Skud_Smik_Spar	0.357	0.1241
YAR020C	Prequel	species	Scer_Smik_Spar	0.357	0.1451
YAR020C	Prequel	species	Scer_Spar	0.357	0.1131
YAR020C	Prequel	free	Sarb_Scer_Seub_Skud_Smik_Spar	0.345	0.1291
YAR020C	Prequel	free	Sarb_Scer_Seub_Smik_Spar	0.345	0.1431
YAR020C	Prequel	free	Sarb_Scer_Seub_Smik	0.357	0.1331
YAR020C	Prequel	free	Sarb_Scer	0.357	0.1281
YAR023C	FastML_joint	species	Sarb_Scer_Skud_Smik_Spar	0.289	0
YAR023C	FastML_joint	species	Scer_Skud_Smik_Spar	0.289	0
YAR023C	FastML_joint	species	Scer_Smik_Spar	0.343	0
YAR023C	FastML_joint	species	Scer_Spar	0.343	0
YAR023C	FastML_marginal	species	Sarb_Scer_Skud_Smik_Spar	0.287	0
YAR023C	FastML_marginal	species	Scer_Skud_Smik_Spar	0.287	0.001
YAR023C	FastML_marginal	species	Scer_Smik_Spar	0.993	0
YAR023C	FastML_marginal	species	Scer_Spar	0.993	0
YAR023C	FastML_joint	free	Scer_Seub_Skud_Smik_Spar_Suva	0.289	0
YAR023C	FastML_joint	free	Scer_Smik_Spar	0.289	0.001
YAR023C	FastML_joint	free	Scer_Spar	0.35	0
YAR023C	FastML_marginal	free	Scer_Seub_Skud_Smik_Spar_Suva	0.67	0
YAR023C	FastML_marginal	free	Scer_Smik_Spar	0.993	0
YAR023C	FastML_marginal	free	Scer_Spar	0.993	0
YAR023C	PRANK	species	Sarb_Scer_Skud_Smik_Spar	0.489	0
YAR023C	PRANK	species	Scer_Skud_Smik_Spar	0.489	0
YAR023C	PRANK	species	Scer_Smik_Spar	0.993	0
YAR023C	PRANK	species	Scer_Spar	0.987	0
YAR023C	PRANK	free	Scer_Seub_Skud_Smik_Spar_Suva	0.993	0
YAR023C	PRANK	free	Scer_Smik_Spar	0.467	0
YAR023C	PRANK	free	Scer_Spar	0.993	0
YAR023C	Prequel	species	Sarb_Scer_Skud_Smik_Spar	0.228	0.005
YAR023C	Prequel	species	Scer_Skud_Smik_Spar	0.228	0.01
YAR023C	Prequel	species	Scer_Smik_Spar	0.472	0
YAR023C	Prequel	species	Scer_Spar	0.993	0
YAR023C	Prequel	free	Scer_Seub_Skud_Smik_Spar_Suva	0.298	0
YAR023C	Prequel	free	Scer_Smik_Spar	0.472	0
YAR023C	Prequel	free	Scer_Spar	0.993	0
YAR027W	FastML_joint	species	Sarb_Scer_Sjur_Skud_Smik_Spar	0.189	0.001
YAR027W	FastML_joint	species	Scer_Sjur_Skud_Smik_Spar	0.189	0
YAR027W	FastML_joint	species	Scer_Sjur_Smik_Spar	0.189	0
YAR027W	FastML_joint	species	Scer_Sjur_Spar	0.189	0
YAR027W	FastML_joint	species	Scer_Spar	0.189	0.001
YAR027W	FastML_marginal	species	Sarb_Scer_Sjur_Skud_Smik_Spar	0.867	0
YAR027W	FastML_marginal	species	Scer_Sjur_Skud_Smik_Spar	0.867	0
YAR027W	FastML_marginal	species	Scer_Sjur_Smik_Spar	0.994	0
YAR027W	FastML_marginal	species	Scer_Sjur_Spar	0.994	0
YAR027W	FastML_marginal	species	Scer_Spar	0.994	0
YAR027W	FastML_joint	free	Scer_Seub_Sjur_Skud_Smik_Spar	0.196	0.001
YAR027W	FastML_joint	free	Scer_Seub_Smik	0.198	0.001
YAR027W	FastML_joint	free	Scer_Smik	0.189	0.001
YAR027W	FastML_marginal	free	Scer_Seub_Sjur_Skud_Smik_Spar	0.987	0
YAR027W	FastML_marginal	free	Scer_Seub_Smik	0.867	0
YAR027W	FastML_marginal	free	Scer_Smik	0.994	0
YAR027W	PRANK	species	Sarb_Scer_Sjur_Skud_Smik_Spar	0.099	0.2903
YAR027W	PRANK	species	Scer_Sjur_Skud_Smik_Spar	0.719	0
YAR027W	PRANK	species	Scer_Sjur_Smik_Spar	0.987	0
YAR027W	PRANK	species	Scer_Sjur_Spar	0.987	0
YAR027W	PRANK	species	Scer_Spar	0.987	0
YAR027W	PRANK	free	Scer_Seub_Sjur_Skud_Smik_Spar	0.811	0
YAR027W	PRANK	free	Scer_Seub_Smik	0.86	0
YAR027W	PRANK	free	Scer_Smik	0.802	0
YAR027W	Prequel	species	Sarb_Scer_Sjur_Skud_Smik_Spar	0.308	0
YAR027W	Prequel	species	Scer_Sjur_Skud_Smik_Spar	0.818	0
YAR027W	Prequel	species	Scer_Sjur_Smik_Spar	0.987	0
YAR027W	Prequel	species	Scer_Sjur_Spar	0.987	0
YAR027W	Prequel	species	Scer_Spar	0.987	0
YAR027W	Prequel	free	Scer_Seub_Sjur_Skud_Smik_Spar	0.061	0.8539
YAR027W	Prequel	free	Scer_Seub_Smik	0.058	0.8919
YAR027W	Prequel	free	Scer_Smik	0.994	0
YAR028W	FastML_joint	species	Sarb_Scer_Sjur_Skud_Smik_Spar	0.133	0.033
YAR028W	FastML_joint	species	Scer_Sjur_Skud_Smik_Spar	0.133	0.025
YAR028W	FastML_joint	species	Scer_Sjur_Smik_Spar	0.133	0.024
YAR028W	FastML_joint	species	Scer_Sjur_Spar	0.133	0.025
YAR028W	FastML_joint	species	Scer_Spar	0.133	0.025
YAR028W	FastML_marginal	species	Sarb_Scer_Sjur_Skud_Smik_Spar	0.279	0
YAR028W	FastML_marginal	species	Scer_Sjur_Skud_Smik_Spar	0.994	0
YAR028W	FastML_marginal	species	Scer_Sjur_Smik_Spar	0.994	0
YAR028W	FastML_marginal	species	Scer_Sjur_Spar	0.994	0
YAR028W	FastML_marginal	species	Scer_Spar	0.994	0
YAR028W	FastML_joint	free	Scer_Seub_Sjur_Skud_Smik_Spar	0.136	0.023
YAR028W	FastML_joint	free	Scer_Sjur_Skud_Smik_Spar	0.136	0.022
YAR028W	FastML_marginal	free	Scer_Seub_Sjur_Skud_Smik_Spar	0.279	0
YAR028W	FastML_marginal	free	Scer_Sjur_Skud_Smik_Spar	0.994	0
YAR028W	PRANK	species	Sarb_Scer_Sjur_Skud_Smik_Spar	0.26	0
YAR028W	PRANK	species	Scer_Sjur_Skud_Smik_Spar	0.281	0
YAR028W	PRANK	species	Scer_Sjur_Smik_Spar	0.994	0
YAR028W	PRANK	species	Scer_Sjur_Spar	0.994	0
YAR028W	PRANK	species	Scer_Spar	0.994	0
YAR028W	PRANK	free	Scer_Seub_Sjur_Skud_Smik_Spar	0.279	0
YAR028W	PRANK	free	Scer_Sjur_Skud_Smik_Spar	0.281	0
YAR028W	Prequel	species	Sarb_Scer_Sjur_Skud_Smik_Spar	0.26	0.001
YAR028W	Prequel	species	Scer_Sjur_Skud_Smik_Spar	0.426	0
YAR028W	Prequel	species	Scer_Sjur_Smik_Spar	0.458	0
YAR028W	Prequel	species	Scer_Sjur_Spar	0.994	0
YAR028W	Prequel	species	Scer_Spar	0.994	0
YAR028W	Prequel	free	Scer_Sjur_Skud_Smik_Spar	0.281	0
YAR030C	FastML_joint	species	Sarb_Scer_Sjur_Skud_Smik_Spar	0.246	0.032
YAR030C	FastML_joint	species	Scer_Sjur_Skud_Smik_Spar	0.246	0.038
YAR030C	FastML_joint	species	Scer_Sjur_Smik_Spar	0.246	0.031
YAR030C	FastML_joint	species	Scer_Sjur_Spar	0.246	0.04
YAR030C	FastML_joint	species	Scer_Spar	0.246	0.03
YAR030C	FastML_marginal	species	Sarb_Scer_Sjur_Skud_Smik_Spar	0.48	0
YAR030C	FastML_marginal	species	Scer_Sjur_Skud_Smik_Spar	0.48	0
YAR030C	FastML_marginal	species	Scer_Sjur_Smik_Spar	0.497	0
YAR030C	FastML_marginal	species	Scer_Sjur_Spar	0.497	0
YAR030C	FastML_marginal	species	Scer_Spar	0.497	0
YAR030C	FastML_joint	free	Sarb_Scer_Spar	0.222	0.0881
YAR030C	FastML_joint	free	Sarb_Scer	0.254	0.029
YAR030C	FastML_marginal	free	Sarb_Scer_Spar	0.392	0.001
YAR030C	FastML_marginal	free	Sarb_Scer	0.532	0
YAR030C	PRANK	species	Sarb_Scer_Sjur_Skud_Smik_Spar	0.053	0.999
YAR030C	PRANK	species	Scer_Sjur_Skud_Smik_Spar	0.266	0.046
YAR030C	PRANK	species	Scer_Sjur_Smik_Spar	0.181	0.2272
YAR030C	PRANK	species	Scer_Sjur_Spar	0.246	0.0591
YAR030C	PRANK	species	Scer_Spar	0.246	0.0511
YAR030C	PRANK	free	Sarb_Scer_Spar	0.488	0
YAR030C	PRANK	free	Sarb_Scer	0.246	0.1031
YAR030C	Prequel	species	Sarb_Scer_Sjur_Skud_Smik_Spar	0.272	1
YAR030C	Prequel	species	Scer_Sjur_Skud_Smik_Spar	0	1
YAR030C	Prequel	species	Scer_Sjur_Smik_Spar	0.099	1
YAR030C	Prequel	species	Scer_Sjur_Spar	0.099	1
YAR030C	Prequel	species	Scer_Spar	0.099	1
YAR030C	Prequel	free	Sarb_Scer	0.202	1
YAR031W	FastML_joint	species	Sarb_Scer_Sjur_Skud_Smik_Spar	0.249	0
YAR031W	FastML_joint	species	Scer_Sjur_Skud_Smik_Spar	0.249	0
YAR031W	FastML_joint	species	Scer_Sjur_Smik_Spar	0.249	0
YAR031W	FastML_joint	species	Scer_Sjur_Spar	0.249	0
YAR031W	FastML_joint	species	Scer_Spar	0.26	0
YAR031W	FastML_marginal	species	Sarb_Scer_Sjur_Skud_Smik_Spar	0.028	1
YAR031W	FastML_marginal	species	Scer_Sjur_Skud_Smik_Spar	0.028	1
YAR031W	FastML_marginal	species	Scer_Sjur_Smik_Spar	0.028	1
YAR031W	FastML_marginal	species	Scer_Sjur_Spar	0.028	0.999
YAR031W	FastML_marginal	species	Scer_Spar	0.017	1
YAR031W	FastML_joint	free	Scer_Seub_Sjur_Skud_Spar_Suva	0.241	0
YAR031W	FastML_joint	free	Scer_Sjur_Skud_Spar_Suva	0.26	0
YAR031W	FastML_joint	free	Scer_Spar	0.26	0
YAR031W	FastML_marginal	free	Scer_Seub_Sjur_Skud_Spar_Suva	0.021	1
YAR031W	FastML_marginal	free	Scer_Sjur_Skud_Spar_Suva	0.021	1
YAR031W	FastML_marginal	free	Scer_Spar	0.017	1
YAR031W	PRANK	species	Sarb_Scer_Sjur_Skud_Smik_Spar	0.216	0
YAR031W	PRANK	species	Scer_Sjur_Skud_Smik_Spar	0.326	0
YAR031W	PRANK	species	Scer_Sjur_Smik_Spar	0.332	0
YAR031W	PRANK	species	Scer_Sjur_Spar	0.336	0
YAR031W	PRANK	species	Scer_Spar	0.016	1
YAR031W	PRANK	free	Scer_Seub_Sjur_Skud_Spar_Suva	0.184	0.001
YAR031W	PRANK	free	Scer_Sjur_Skud_Spar_Suva	0.144	0.023
YAR031W	PRANK	free	Scer_Spar	0.318	0
YAR031W	Prequel	species	Sarb_Scer_Sjur_Skud_Smik_Spar	0.239	0
YAR031W	Prequel	species	Scer_Sjur_Skud_Smik_Spar	0.336	0
YAR031W	Prequel	species	Scer_Sjur_Smik_Spar	0.204	0
YAR031W	Prequel	species	Scer_Sjur_Spar	0.038	0.989
YAR031W	Prequel	species	Scer_Spar	0.543	0
YAR031W	Prequel	free	Scer_Seub_Sjur_Skud_Spar_Suva	0.097	0.1181
YAR031W	Prequel	free	Scer_Sjur_Skud_Spar_Suva	0.079	0.3744
YAR031W	Prequel	free	Scer_Spar	0.547	0
YAR035C-A	FastML_joint	species	Sarb_Scer_Sjur_Skud_Smik_Spar	0.309	0.2733
YAR035C-A	FastML_joint	species	Scer_Sjur_Skud_Smik_Spar	0.309	0.3033
YAR035C-A	FastML_joint	species	Scer_Sjur_Smik_Spar	0.309	0.2793
YAR035C-A	FastML_joint	species	Scer_Sjur_Spar	0.309	0.3093
YAR035C-A	FastML_joint	species	Scer_Spar	0.333	0.2593
YAR035C-A	FastML_marginal	species	Sarb_Scer_Sjur_Skud_Smik_Spar	0.654	0.002
YAR035C-A	FastML_marginal	species	Scer_Sjur_Skud_Smik_Spar	0.556	0.027
YAR035C-A	FastML_marginal	species	Scer_Sjur_Smik_Spar	0.556	0.029
YAR035C-A	FastML_marginal	species	Scer_Sjur_Spar	0.556	0.02
YAR035C-A	FastML_marginal	species	Scer_Spar	0.951	0
YAR035C-A	FastML_joint	free	Sarb_Scer_Seub_Spar	0.383	0.1351
YAR035C-A	FastML_joint	free	Scer_Seub_Spar	0.333	0.2352
YAR035C-A	FastML_joint	free	Scer_Spar	0.333	0.2422
YAR035C-A	FastML_marginal	free	Sarb_Scer_Seub_Spar	0.951	0
YAR035C-A	FastML_marginal	free	Scer_Seub_Spar	0.951	0
YAR035C-A	FastML_marginal	free	Scer_Spar	0.951	0
YAR035C-A	PRANK	species	Sarb_Scer_Sjur_Skud_Smik_Spar	0.235	0.5826
YAR035C-A	PRANK	species	Scer_Sjur_Skud_Smik_Spar	0.235	0.6476
YAR035C-A	PRANK	species	Scer_Sjur_Smik_Spar	0.235	0.6266
YAR035C-A	PRANK	species	Scer_Sjur_Spar	0.148	0.8769
YAR035C-A	PRANK	species	Scer_Spar	0.852	0
YAR035C-A	PRANK	free	Sarb_Scer_Seub_Spar	0.21	0.6617
YAR035C-A	PRANK	free	Scer_Seub_Spar	0.21	0.6937
YAR035C-A	PRANK	free	Scer_Spar	0.123	0.9269
YAR035C-A	Prequel	species	Sarb_Scer_Sjur_Skud_Smik_Spar	0.296	0.3934
YAR035C-A	Prequel	species	Scer_Sjur_Skud_Smik_Spar	0.284	0.4785
YAR035C-A	Prequel	species	Scer_Sjur_Smik_Spar	0.284	0.4705
YAR035C-A	Prequel	species	Scer_Sjur_Spar	0.21	0.7037
YAR035C-A	Prequel	species	Scer_Spar	0.852	0
YAR035C-A	Prequel	free	Sarb_Scer_Seub_Spar	0.247	0.5766
YAR035C-A	Prequel	free	Scer_Seub_Spar	0.247	0.6046
YAR035C-A	Prequel	free	Scer_Spar	0.852	0
YAR047C	FastML_joint	species	Sarb_Scer_Sjur_Skud_Smik_Spar	0.121	0.2603
YAR047C	FastML_joint	species	Scer_Sjur_Skud_Smik_Spar	0.121	0.2262
YAR047C	FastML_joint	species	Scer_Sjur_Smik_Spar	0.121	0.2422
YAR047C	FastML_joint	species	Scer_Sjur_Spar	0.121	0.2442
YAR047C	FastML_joint	species	Scer_Spar	0.15	0.1181
YAR047C	FastML_marginal	species	Sarb_Scer_Sjur_Skud_Smik_Spar	0.112	0.3874
YAR047C	FastML_marginal	species	Scer_Sjur_Skud_Smik_Spar	0.112	0.3674
YAR047C	FastML_marginal	species	Scer_Sjur_Smik_Spar	0.112	0.3924
YAR047C	FastML_marginal	species	Scer_Sjur_Spar	0.112	0.4014
YAR047C	FastML_marginal	species	Scer_Spar	0.368	0.003
YAR047C	FastML_joint	free	Sarb_Scer_Seub_Sjur_Skud_Spar	0.121	0.2583
YAR047C	FastML_joint	free	Sarb_Scer_Spar	0.121	0.2432
YAR047C	FastML_joint	free	Scer_Spar	0.146	0.1181
YAR047C	FastML_marginal	free	Sarb_Scer_Seub_Sjur_Skud_Spar	0.112	0.3994
YAR047C	FastML_marginal	free	Sarb_Scer_Spar	0.112	0.4294
YAR047C	FastML_marginal	free	Scer_Spar	0.368	0.006
YAR047C	PRANK	species	Sarb_Scer_Sjur_Skud_Smik_Spar	0.125	0.7618
YAR047C	PRANK	species	Scer_Sjur_Skud_Smik_Spar	0.112	0.8218
YAR047C	PRANK	species	Scer_Sjur_Smik_Spar	0.112	0.8068
YAR047C	PRANK	species	Scer_Sjur_Spar	0.386	0.001
YAR047C	PRANK	species	Scer_Spar	0.115	0.7467
YAR047C	PRANK	free	Sarb_Scer_Seub_Sjur_Skud_Spar	0.131	0.3924
YAR047C	PRANK	free	Sarb_Scer_Spar	0.115	0.7578
YAR047C	PRANK	free	Scer_Spar	0.115	0.7598
YAR047C	Prequel	species	Sarb_Scer_Sjur_Skud_Smik_Spar	0.199	0.032
YAR047C	Prequel	species	Scer_Sjur_Skud_Smik_Spar	0.305	0.001
YAR047C	Prequel	species	Scer_Sjur_Smik_Spar	0.255	0.025
YAR047C	Prequel	species	Scer_Sjur_Spar	0.193	0.1421
YAR047C	Prequel	species	Scer_Spar	0.115	0.7457
YAR047C	Prequel	free	Sarb_Scer_Seub_Sjur_Skud_Spar	0.262	0.024
YAR047C	Prequel	free	Sarb_Scer_Spar	0.097	0.8689
YAR047C	Prequel	free	Scer_Spar	0.115	0.7538
YBL008W-A	FastML_joint	species	Sarb_Scer_Sjur_Skud_Smik_Spar	0.125	0.6977
YBL008W-A	FastML_joint	species	Scer_Sjur_Skud_Smik_Spar	0.125	0.7307
YBL008W-A	FastML_joint	species	Scer_Sjur_Smik_Spar	0.146	0.5556
YBL008W-A	FastML_joint	species	Scer_Sjur_Spar	0.146	0.5255
YBL008W-A	FastML_joint	species	Scer_Spar	0.125	0.7628
YBL008W-A	FastML_marginal	species	Sarb_Scer_Sjur_Skud_Smik_Spar	0.412	0.005
YBL008W-A	FastML_marginal	species	Scer_Sjur_Skud_Smik_Spar	0.229	0.1742
YBL008W-A	FastML_marginal	species	Scer_Sjur_Smik_Spar	0.042	0.998
YBL008W-A	FastML_marginal	species	Scer_Sjur_Spar	0.042	0.999
YBL008W-A	FastML_marginal	species	Scer_Spar	0.529	0
YBL008W-A	FastML_joint	free	Scer_Sjur_Smik_Spar	0.125	0.7287
YBL008W-A	FastML_joint	free	Scer_Spar	0.125	0.7548
YBL008W-A	FastML_marginal	free	Scer_Sjur_Smik_Spar	0.346	0.011
YBL008W-A	FastML_marginal	free	Scer_Spar	0.529	0
YBL008W-A	PRANK	species	Sarb_Scer_Sjur_Skud_Smik_Spar	0.242	0.1632
YBL008W-A	PRANK	species	Scer_Sjur_Skud_Smik_Spar	0.196	0.4174
YBL008W-A	PRANK	species	Scer_Sjur_Smik_Spar	0.196	0.2462
YBL008W-A	PRANK	species	Scer_Sjur_Spar	0.487	0.001
YBL008W-A	PRANK	species	Scer_Spar	0.517	0
YBL008W-A	PRANK	free	Scer_Sjur_Smik_Spar	0.554	0
YBL008W-A	PRANK	free	Scer_Spar	0.217	0.2202
YBL008W-A	Prequel	species	Sarb_Scer_Sjur_Skud_Smik_Spar	0.263	0.0821
YBL008W-A	Prequel	species	Scer_Sjur_Skud_Smik_Spar	0.192	0.3003
YBL008W-A	Prequel	species	Scer_Sjur_Smik_Spar	0.196	0.2402
YBL008W-A	Prequel	species	Scer_Sjur_Spar	0.479	0
YBL008W-A	Prequel	species	Scer_Spar	0.529	0.001
YBL008W-A	Prequel	free	Scer_Sjur_Smik_Spar	0.475	0
YBL008W-A	Prequel	free	Scer_Spar	0.529	0
YBL012C	FastML_joint	species	Sarb_Scer_Sjur_Skud_Smik_Spar	0.786	0
YBL012C	FastML_joint	species	Scer_Sjur_Skud_Smik_Spar	0.786	0
YBL012C	FastML_joint	species	Scer_Sjur_Smik_Spar	0.535	0
YBL012C	FastML_joint	species	Scer_Sjur_Spar	0.535	0
YBL012C	FastML_joint	species	Scer_Spar	0.595	0
YBL012C	FastML_marginal	species	Sarb_Scer_Sjur_Skud_Smik_Spar	0.672	0
YBL012C	FastML_marginal	species	Scer_Sjur_Skud_Smik_Spar	0.672	0
YBL012C	FastML_marginal	species	Scer_Sjur_Smik_Spar	0.535	0
YBL012C	FastML_marginal	species	Scer_Sjur_Spar	0.535	0
YBL012C	FastML_marginal	species	Scer_Spar	0.595	0
YBL012C	FastML_joint	free	Sarb_Scer_Sjur_Skud_Smik_Spar	0.774	0
YBL012C	FastML_joint	free	Scer_Sjur_Smik_Spar	0.754	0
YBL012C	FastML_joint	free	Scer_Spar	0.595	0
YBL012C	FastML_marginal	free	Sarb_Scer_Sjur_Skud_Smik_Spar	0.689	0
YBL012C	FastML_marginal	free	Scer_Sjur_Smik_Spar	0.669	0
YBL012C	FastML_marginal	free	Scer_Spar	0.595	0
YBL012C	PRANK	species	Sarb_Scer_Sjur_Skud_Smik_Spar	0.662	0
YBL012C	PRANK	species	Scer_Sjur_Skud_Smik_Spar	0.826	0
YBL012C	PRANK	species	Scer_Sjur_Smik_Spar	0.535	0
YBL012C	PRANK	species	Scer_Sjur_Spar	0.535	0
YBL012C	PRANK	species	Scer_Spar	0.781	0
YBL012C	PRANK	free	Sarb_Scer_Sjur_Skud_Smik_Spar	0.706	0
YBL012C	PRANK	free	Scer_Sjur_Smik_Spar	0.595	0
YBL012C	PRANK	free	Scer_Spar	0.595	0
YBL012C	Prequel	species	Sarb_Scer_Sjur_Skud_Smik_Spar	0.662	0
YBL012C	Prequel	species	Scer_Sjur_Skud_Smik_Spar	0.816	0
YBL012C	Prequel	species	Scer_Sjur_Smik_Spar	0.535	0
YBL012C	Prequel	species	Scer_Sjur_Spar	0.535	0
YBL012C	Prequel	species	Scer_Spar	0.595	0
YBL012C	Prequel	free	Sarb_Scer_Sjur_Skud_Smik_Spar	0.816	0
YBL012C	Prequel	free	Scer_Sjur_Smik_Spar	0.818	0
YBL012C	Prequel	free	Scer_Spar	0.595	0
YBL043W	FastML_joint	species	Sarb_Scer_Sjur_Skud_Smik_Spar	0.773	0
YBL043W	FastML_joint	species	Scer_Sjur_Skud_Smik_Spar	0.773	0
YBL043W	FastML_joint	species	Scer_Sjur_Smik_Spar	0.739	0
YBL043W	FastML_joint	species	Scer_Sjur_Spar	0.739	0
YBL043W	FastML_joint	species	Scer_Spar	0.782	0
YBL043W	FastML_marginal	species	Sarb_Scer_Sjur_Skud_Smik_Spar	0.981	0
YBL043W	FastML_marginal	species	Scer_Sjur_Skud_Smik_Spar	0.981	0
YBL043W	FastML_marginal	species	Scer_Sjur_Smik_Spar	0.964	0
YBL043W	FastML_marginal	species	Scer_Sjur_Spar	0.964	0
YBL043W	FastML_marginal	species	Scer_Spar	0.995	0
YBL043W	FastML_joint	free	Scer_Sjur_Skud_Smik_Spar	0.773	0
YBL043W	FastML_joint	free	Scer_Sjur_Smik_Spar	0.782	0
YBL043W	FastML_joint	free	Scer_Spar	0.782	0
YBL043W	FastML_marginal	free	Scer_Sjur_Skud_Smik_Spar	0.984	0
YBL043W	FastML_marginal	free	Scer_Sjur_Smik_Spar	0.987	0
YBL043W	FastML_marginal	free	Scer_Spar	0.995	0
YBL043W	PRANK	species	Sarb_Scer_Sjur_Skud_Smik_Spar	0.969	0
YBL043W	PRANK	species	Scer_Sjur_Skud_Smik_Spar	0.73	0
YBL043W	PRANK	species	Scer_Sjur_Smik_Spar	0.968	0
YBL043W	PRANK	species	Scer_Sjur_Spar	0.96	0
YBL043W	PRANK	species	Scer_Spar	0.995	0
YBL043W	PRANK	free	Scer_Sjur_Skud_Smik_Spar	0.977	0
YBL043W	PRANK	free	Scer_Sjur_Smik_Spar	0.987	0
YBL043W	PRANK	free	Scer_Spar	0.952	0
YBL043W	Prequel	species	Sarb_Scer_Sjur_Skud_Smik_Spar	0.977	0
YBL043W	Prequel	species	Scer_Sjur_Skud_Smik_Spar	0.977	0
YBL043W	Prequel	species	Scer_Sjur_Smik_Spar	0.968	0
YBL043W	Prequel	species	Scer_Sjur_Spar	0.968	0
YBL043W	Prequel	species	Scer_Spar	0.995	0
YBL043W	Prequel	free	Scer_Sjur_Skud_Smik_Spar	0.984	0
YBL043W	Prequel	free	Scer_Sjur_Smik_Spar	0.987	0
YBL043W	Prequel	free	Scer_Spar	0.995	0
YBL044W	FastML_joint	species	Sarb_Scer_Sjur_Skud_Smik_Spar	0.257	0.0541
YBL044W	FastML_joint	species	Scer_Sjur_Skud_Smik_Spar	0.285	0.028
YBL044W	FastML_joint	species	Scer_Sjur_Smik_Spar	0.263	0.035
YBL044W	FastML_joint	species	Scer_Sjur_Spar	0.263	0.036
YBL044W	FastML_joint	species	Scer_Spar	0.263	0.038
YBL044W	FastML_marginal	species	Sarb_Scer_Sjur_Skud_Smik_Spar	0.352	0.006
YBL044W	FastML_marginal	species	Scer_Sjur_Skud_Smik_Spar	0.287	0.029
YBL044W	FastML_marginal	species	Scer_Sjur_Smik_Spar	0.409	0
YBL044W	FastML_marginal	species	Scer_Sjur_Spar	0.409	0
YBL044W	FastML_marginal	species	Scer_Spar	0.366	0.001
YBL044W	FastML_joint	free	Scer_Sjur_Skud_Smik_Spar	0.285	0.021
YBL044W	FastML_joint	free	Scer_Sjur_Smik_Spar	0.263	0.038
YBL044W	FastML_joint	free	Scer_Spar	0.263	0.029
YBL044W	FastML_marginal	free	Scer_Sjur_Skud_Smik_Spar	0.125	0.7097
YBL044W	FastML_marginal	free	Scer_Sjur_Smik_Spar	0.119	0.7127
YBL044W	FastML_marginal	free	Scer_Spar	0.144	0.5185
YBL044W	PRANK	species	Sarb_Scer_Sjur_Skud_Smik_Spar	0.203	0.1331
YBL044W	PRANK	species	Scer_Sjur_Skud_Smik_Spar	0.209	0.1381
YBL044W	PRANK	species	Scer_Sjur_Smik_Spar	0.225	0.0811
YBL044W	PRANK	species	Scer_Sjur_Spar	0.236	0.048
YBL044W	PRANK	species	Scer_Spar	0.222	0.1111
YBL044W	PRANK	free	Scer_Sjur_Skud_Smik_Spar	0.333	0.006
YBL044W	PRANK	free	Scer_Sjur_Smik_Spar	0.333	0.004
YBL044W	PRANK	free	Scer_Spar	0.198	0.1481
YBL044W	Prequel	species	Sarb_Scer_Sjur_Skud_Smik_Spar	0.352	0.005
YBL044W	Prequel	species	Scer_Sjur_Skud_Smik_Spar	0.195	0.2042
YBL044W	Prequel	species	Scer_Sjur_Smik_Spar	0.236	0.0681
YBL044W	Prequel	species	Scer_Sjur_Spar	0.236	0.047
YBL044W	Prequel	species	Scer_Spar	0.222	0.1121
YBL044W	Prequel	free	Scer_Sjur_Skud_Smik_Spar	0.195	0.1882
YBL044W	Prequel	free	Scer_Sjur_Smik_Spar	0.407	0
YBL044W	Prequel	free	Scer_Spar	0.222	0.0971
YBL048W	FastML_joint	species	Sarb_Scer_Sjur_Skud_Smik_Spar	0.144	0.6496
YBL048W	FastML_joint	species	Scer_Sjur_Skud_Smik_Spar	0.144	0.6667
YBL048W	FastML_joint	species	Scer_Sjur_Smik_Spar	0.173	0.4024
YBL048W	FastML_joint	species	Scer_Sjur_Spar	0.173	0.3814
YBL048W	FastML_joint	species	Scer_Spar	0.163	0.4484
YBL048W	FastML_marginal	species	Sarb_Scer_Sjur_Skud_Smik_Spar	0.208	0.2723
YBL048W	FastML_marginal	species	Scer_Sjur_Skud_Smik_Spar	0.208	0.2963
YBL048W	FastML_marginal	species	Scer_Sjur_Smik_Spar	0.141	0.6617
YBL048W	FastML_marginal	species	Scer_Sjur_Spar	0.141	0.6146
YBL048W	FastML_marginal	species	Scer_Spar	0.138	0.6747
YBL048W	FastML_joint	free	Sarb_Scer_Sjur_Skud_Smik_Spar	0.138	0.6707
YBL048W	FastML_joint	free	Scer_Sjur_Smik_Spar	0.215	0.2062
YBL048W	FastML_joint	free	Scer_Spar	0.173	0.4144
YBL048W	FastML_marginal	free	Sarb_Scer_Sjur_Skud_Smik_Spar	0.205	0.3023
YBL048W	FastML_marginal	free	Scer_Sjur_Smik_Spar	0.112	0.8198
YBL048W	FastML_marginal	free	Scer_Spar	0.141	0.6707
YBL048W	PRANK	species	Sarb_Scer_Sjur_Skud_Smik_Spar	0.125	0.8118
YBL048W	PRANK	species	Scer_Sjur_Skud_Smik_Spar	0.131	0.7848
YBL048W	PRANK	species	Scer_Sjur_Smik_Spar	0.212	0.2452
YBL048W	PRANK	species	Scer_Sjur_Spar	0.218	0.2152
YBL048W	PRANK	species	Scer_Spar	0.24	0.1902
YBL048W	PRANK	free	Sarb_Scer_Sjur_Skud_Smik_Spar	0.196	0.3814
YBL048W	PRANK	free	Scer_Sjur_Smik_Spar	0.176	0.4064
YBL048W	PRANK	free	Scer_Spar	0.119	0.8188
YBL048W	Prequel	species	Sarb_Scer_Sjur_Skud_Smik_Spar	0.215	0.2613
YBL048W	Prequel	species	Scer_Sjur_Skud_Smik_Spar	0.224	0.1862
YBL048W	Prequel	species	Scer_Sjur_Smik_Spar	0.221	0.1902
YBL048W	Prequel	species	Scer_Sjur_Spar	0.221	0.1862
YBL048W	Prequel	species	Scer_Spar	0.221	0.1752
YBL048W	Prequel	free	Sarb_Scer_Sjur_Skud_Smik_Spar	0.205	0.3043
YBL048W	Prequel	free	Scer_Sjur_Smik_Spar	0.221	0.2162
YBL048W	Prequel	free	Scer_Spar	0.221	0.1932
YBL053W	FastML_joint	species	Sarb_Scer_Sjur_Skud_Smik_Spar	0.117	0.9469
YBL053W	FastML_joint	species	Scer_Sjur_Skud_Smik_Spar	0.117	0.967
YBL053W	FastML_joint	species	Scer_Sjur_Smik_Spar	0.072	0.998
YBL053W	FastML_joint	species	Scer_Sjur_Spar	0.072	0.997
YBL053W	FastML_joint	species	Scer_Spar	0.072	0.997
YBL053W	FastML_marginal	species	Sarb_Scer_Sjur_Skud_Smik_Spar	0.624	0
YBL053W	FastML_marginal	species	Scer_Sjur_Skud_Smik_Spar	0.616	0
YBL053W	FastML_marginal	species	Scer_Sjur_Smik_Spar	0.627	0
YBL053W	FastML_marginal	species	Scer_Sjur_Spar	0.627	0
YBL053W	FastML_marginal	species	Scer_Spar	0	1
YBL053W	FastML_joint	free	Scer_Sjur_Smik_Spar	0.101	0.964
YBL053W	FastML_joint	free	Scer_Spar	0.072	0.997
YBL053W	FastML_marginal	free	Scer_Sjur_Smik_Spar	0.917	0
YBL053W	FastML_marginal	free	Scer_Spar	0.973	0
YBL053W	PRANK	species	Sarb_Scer_Sjur_Skud_Smik_Spar	0.632	0
YBL053W	PRANK	species	Scer_Sjur_Skud_Smik_Spar	0.632	0
YBL053W	PRANK	species	Scer_Sjur_Smik_Spar	0.413	0.014
YBL053W	PRANK	species	Scer_Sjur_Spar	0.557	0
YBL053W	PRANK	species	Scer_Spar	0.973	0
YBL053W	PRANK	free	Scer_Sjur_Smik_Spar	0.357	0.03
YBL053W	PRANK	free	Scer_Spar	0.973	0
YBL053W	Prequel	species	Sarb_Scer_Sjur_Skud_Smik_Spar	0.624	0
YBL053W	Prequel	species	Scer_Sjur_Skud_Smik_Spar	0.632	0
YBL053W	Prequel	species	Scer_Sjur_Smik_Spar	0.619	0
YBL053W	Prequel	species	Scer_Sjur_Spar	0.619	0
YBL053W	Prequel	species	Scer_Spar	0.973	0
YBL053W	Prequel	free	Scer_Sjur_Smik_Spar	0.931	0
YBL053W	Prequel	free	Scer_Spar	0.973	0
YBL062W	FastML_joint	species	Sarb_Scer_Sjur_Skud_Smik_Spar	0.031	1
YBL062W	FastML_joint	species	Scer_Sjur_Skud_Smik_Spar	0.031	1
YBL062W	FastML_joint	species	Scer_Sjur_Smik_Spar	0.026	0.999
YBL062W	FastML_joint	species	Scer_Sjur_Spar	0.026	1
YBL062W	FastML_joint	species	Scer_Spar	0.026	1
YBL062W	FastML_marginal	species	Sarb_Scer_Sjur_Skud_Smik_Spar	0.953	0
YBL062W	FastML_marginal	species	Scer_Sjur_Skud_Smik_Spar	0.953	0
YBL062W	FastML_marginal	species	Scer_Sjur_Smik_Spar	0.982	0
YBL062W	FastML_marginal	species	Scer_Sjur_Spar	0.982	0
YBL062W	FastML_marginal	species	Scer_Spar	0.982	0
YBL062W	FastML_joint	free	Scer_Sjur_Skud_Smik_Spar	0.031	1
YBL062W	FastML_joint	free	Scer_Sjur_Smik_Spar	0.021	1
YBL062W	FastML_joint	free	Scer_Spar	0.021	1
YBL062W	FastML_marginal	free	Scer_Sjur_Skud_Smik_Spar	0.945	0
YBL062W	FastML_marginal	free	Scer_Sjur_Smik_Spar	0.982	0
YBL062W	FastML_marginal	free	Scer_Spar	0.982	0
YBL062W	PRANK	species	Sarb_Scer_Sjur_Skud_Smik_Spar	0.953	0
YBL062W	PRANK	species	Scer_Sjur_Skud_Smik_Spar	0.971	0
YBL062W	PRANK	species	Scer_Sjur_Smik_Spar	0.982	0
YBL062W	PRANK	species	Scer_Sjur_Spar	0.698	0
YBL062W	PRANK	species	Scer_Spar	0.982	0
YBL062W	PRANK	free	Scer_Sjur_Skud_Smik_Spar	0.945	0
YBL062W	PRANK	free	Scer_Sjur_Smik_Spar	0.982	0
YBL062W	PRANK	free	Scer_Spar	0.971	0
YBL062W	Prequel	species	Sarb_Scer_Sjur_Skud_Smik_Spar	0.953	0
YBL062W	Prequel	species	Scer_Sjur_Skud_Smik_Spar	0.953	0
YBL062W	Prequel	species	Scer_Sjur_Smik_Spar	0.982	0
YBL062W	Prequel	species	Scer_Sjur_Spar	0.982	0
YBL062W	Prequel	species	Scer_Spar	0.982	0
YBL062W	Prequel	free	Scer_Sjur_Skud_Smik_Spar	0.945	0
YBL062W	Prequel	free	Scer_Sjur_Smik_Spar	0.982	0
YBL062W	Prequel	free	Scer_Spar	0.982	0
YBL065W	FastML_joint	species	Sarb_Scer_Sjur_Skud_Smik_Spar	0.513	0
YBL065W	FastML_joint	species	Scer_Sjur_Skud_Smik_Spar	0.513	0
YBL065W	FastML_joint	species	Scer_Sjur_Smik_Spar	0.359	0.002
YBL065W	FastML_joint	species	Scer_Sjur_Spar	0.359	0
YBL065W	FastML_joint	species	Scer_Spar	0.516	0
YBL065W	FastML_marginal	species	Sarb_Scer_Sjur_Skud_Smik_Spar	0.617	0
YBL065W	FastML_marginal	species	Scer_Sjur_Skud_Smik_Spar	0.609	0
YBL065W	FastML_marginal	species	Scer_Sjur_Smik_Spar	0.614	0
YBL065W	FastML_marginal	species	Scer_Sjur_Spar	0.614	0
YBL065W	FastML_marginal	species	Scer_Spar	0.655	0
YBL065W	FastML_joint	free	Scer_Sjur_Skud_Smik_Spar	0.513	0
YBL065W	FastML_joint	free	Scer_Sjur_Smik_Spar	0.513	0
YBL065W	FastML_joint	free	Scer_Spar	0.516	0
YBL065W	FastML_marginal	free	Scer_Sjur_Skud_Smik_Spar	0.609	0
YBL065W	FastML_marginal	free	Scer_Sjur_Smik_Spar	0.762	0
YBL065W	FastML_marginal	free	Scer_Spar	0.655	0
YBL065W	PRANK	species	Sarb_Scer_Sjur_Skud_Smik_Spar	0.513	0
YBL065W	PRANK	species	Scer_Sjur_Skud_Smik_Spar	0.513	0
YBL065W	PRANK	species	Scer_Sjur_Smik_Spar	0.357	0.002
YBL065W	PRANK	species	Scer_Sjur_Spar	0.359	0
YBL065W	PRANK	species	Scer_Spar	0.449	0
YBL065W	PRANK	free	Scer_Sjur_Skud_Smik_Spar	0.516	0
YBL065W	PRANK	free	Scer_Sjur_Smik_Spar	0.449	0
YBL065W	PRANK	free	Scer_Spar	0.516	0
YBL065W	Prequel	species	Sarb_Scer_Sjur_Skud_Smik_Spar	0.522	0
YBL065W	Prequel	species	Scer_Sjur_Skud_Smik_Spar	0.522	0
YBL065W	Prequel	species	Scer_Sjur_Smik_Spar	0.357	0.001
YBL065W	Prequel	species	Scer_Sjur_Spar	0.359	0.003
YBL065W	Prequel	species	Scer_Spar	0.658	0
YBL065W	Prequel	free	Scer_Sjur_Skud_Smik_Spar	0.522	0
YBL065W	Prequel	free	Scer_Sjur_Smik_Spar	0.513	0
YBL065W	Prequel	free	Scer_Spar	0.658	0
YBL070C	FastML_joint	species	Sarb_Scer_Sjur_Skud_Smik_Spar	0.688	0
YBL070C	FastML_joint	species	Scer_Sjur_Skud_Smik_Spar	0.701	0
YBL070C	FastML_joint	species	Scer_Sjur_Smik_Spar	0.701	0
YBL070C	FastML_joint	species	Scer_Sjur_Spar	0.701	0
YBL070C	FastML_joint	species	Scer_Spar	0.707	0
YBL070C	FastML_marginal	species	Sarb_Scer_Sjur_Skud_Smik_Spar	0.688	0
YBL070C	FastML_marginal	species	Scer_Sjur_Skud_Smik_Spar	0.841	0
YBL070C	FastML_marginal	species	Scer_Sjur_Smik_Spar	0.822	0
YBL070C	FastML_marginal	species	Scer_Sjur_Spar	0.822	0
YBL070C	FastML_marginal	species	Scer_Spar	0.931	0
YBL070C	FastML_joint	free	Scer_Sjur_Smik_Spar	0.688	0
YBL070C	FastML_joint	free	Scer_Spar	0.707	0
YBL070C	FastML_marginal	free	Scer_Sjur_Smik_Spar	0.688	0
YBL070C	FastML_marginal	free	Scer_Spar	0.969	0
YBL070C	PRANK	species	Sarb_Scer_Sjur_Skud_Smik_Spar	0.841	0
YBL070C	PRANK	species	Scer_Sjur_Skud_Smik_Spar	0.872	0
YBL070C	PRANK	species	Scer_Sjur_Smik_Spar	0.822	0
YBL070C	PRANK	species	Scer_Sjur_Spar	0.53	0
YBL070C	PRANK	species	Scer_Spar	0.492	0
YBL070C	PRANK	free	Scer_Sjur_Smik_Spar	0.439	0.001
YBL070C	PRANK	free	Scer_Spar	0.688	0
YBL070C	Prequel	species	Sarb_Scer_Sjur_Skud_Smik_Spar	0.688	0
YBL070C	Prequel	species	Scer_Sjur_Skud_Smik_Spar	0.841	0
YBL070C	Prequel	species	Scer_Sjur_Smik_Spar	0.822	0
YBL070C	Prequel	species	Scer_Sjur_Spar	0.822	0
YBL070C	Prequel	species	Scer_Spar	0.931	0
YBL070C	Prequel	free	Scer_Sjur_Smik_Spar	0.688	0
YBL070C	Prequel	free	Scer_Spar	0.931	0
YBL071C-B	FastML_joint	species	Sarb_Scer_Sjur_Skud_Smik_Spar	0.03	0.989
YBL071C-B	FastML_joint	species	Scer_Sjur_Skud_Smik_Spar	0.03	0.979
YBL071C-B	FastML_joint	species	Scer_Sjur_Smik_Spar	0.02	0.991
YBL071C-B	FastML_joint	species	Scer_Sjur_Spar	0.02	0.996
YBL071C-B	FastML_joint	species	Scer_Spar	0.02	0.994
YBL071C-B	FastML_marginal	species	Sarb_Scer_Sjur_Skud_Smik_Spar	0.596	0.005
YBL071C-B	FastML_marginal	species	Scer_Sjur_Skud_Smik_Spar	0.596	0.008
YBL071C-B	FastML_marginal	species	Scer_Sjur_Smik_Spar	0.838	0
YBL071C-B	FastML_marginal	species	Scer_Sjur_Spar	0.838	0
YBL071C-B	FastML_marginal	species	Scer_Spar	0.96	0
YBL071C-B	FastML_joint	free	Sarb_Scer_Sjur_Smik_Spar	0.03	0.997
YBL071C-B	FastML_joint	free	Scer_Sjur_Smik_Spar	0.02	0.993
YBL071C-B	FastML_joint	free	Scer_Spar	0.02	0.997
YBL071C-B	FastML_marginal	free	Sarb_Scer_Sjur_Smik_Spar	0.596	0.009
YBL071C-B	FastML_marginal	free	Scer_Sjur_Smik_Spar	0.838	0
YBL071C-B	FastML_marginal	free	Scer_Spar	0.96	0
YBL071C-B	PRANK	species	Sarb_Scer_Sjur_Skud_Smik_Spar	0.586	0.007
YBL071C-B	PRANK	species	Scer_Sjur_Skud_Smik_Spar	0.606	0.007
YBL071C-B	PRANK	species	Scer_Sjur_Smik_Spar	0.616	0.004
YBL071C-B	PRANK	species	Scer_Sjur_Spar	0.818	0.001
YBL071C-B	PRANK	species	Scer_Spar	0.96	0
YBL071C-B	PRANK	free	Sarb_Scer_Sjur_Smik_Spar	0.586	0.006
YBL071C-B	PRANK	free	Scer_Sjur_Smik_Spar	0.737	0
YBL071C-B	PRANK	free	Scer_Spar	0.586	0.005
YBL071C-B	Prequel	species	Sarb_Scer_Sjur_Skud_Smik_Spar	0.586	0.007
YBL071C-B	Prequel	species	Scer_Sjur_Skud_Smik_Spar	0.586	0.011
YBL071C-B	Prequel	species	Scer_Sjur_Smik_Spar	0.616	0.006
YBL071C-B	Prequel	species	Scer_Sjur_Spar	0.727	0
YBL071C-B	Prequel	species	Scer_Spar	0.96	0
YBL071C-B	Prequel	free	Sarb_Scer_Sjur_Smik_Spar	0.586	0.007
YBL071C-B	Prequel	free	Scer_Sjur_Smik_Spar	0.616	0.008
YBL071C-B	Prequel	free	Scer_Spar	0.96	0
YBL071C	FastML_joint	species	Sarb_Scer_Sjur_Skud_Smik_Spar	0.401	0
YBL071C	FastML_joint	species	Scer_Sjur_Skud_Smik_Spar	0.401	0
YBL071C	FastML_joint	species	Scer_Sjur_Smik_Spar	0.21	0.1201
YBL071C	FastML_joint	species	Scer_Sjur_Spar	0.21	0.1101
YBL071C	FastML_joint	species	Scer_Spar	0.214	0.1191
YBL071C	FastML_marginal	species	Sarb_Scer_Sjur_Skud_Smik_Spar	0.233	0.1141
YBL071C	FastML_marginal	species	Scer_Sjur_Skud_Smik_Spar	0.233	0.1121
YBL071C	FastML_marginal	species	Scer_Sjur_Smik_Spar	0.123	0.7167
YBL071C	FastML_marginal	species	Scer_Sjur_Spar	0.123	0.6957
YBL071C	FastML_marginal	species	Scer_Spar	0.139	0.5916
YBL071C	FastML_joint	free	Sarb_Scer_Sjur_Skud_Smik_Spar	0.233	0.0651
YBL071C	FastML_joint	free	Scer_Sjur_Smik_Spar	0.291	0.012
YBL071C	FastML_joint	free	Scer_Spar	0.214	0.0741
YBL071C	FastML_marginal	free	Sarb_Scer_Sjur_Skud_Smik_Spar	0.12	0.6977
YBL071C	FastML_marginal	free	Scer_Sjur_Smik_Spar	0.065	0.988
YBL071C	FastML_marginal	free	Scer_Spar	0.129	0.6416
YBL071C	PRANK	species	Sarb_Scer_Sjur_Skud_Smik_Spar	0.12	0.7227
YBL071C	PRANK	species	Scer_Sjur_Skud_Smik_Spar	0.278	0.0741
YBL071C	PRANK	species	Scer_Sjur_Smik_Spar	0.107	0.8438
YBL071C	PRANK	species	Scer_Sjur_Spar	0.104	0.8559
YBL071C	PRANK	species	Scer_Spar	0.657	0
YBL071C	PRANK	free	Sarb_Scer_Sjur_Skud_Smik_Spar	0.285	0.1301
YBL071C	PRANK	free	Scer_Sjur_Smik_Spar	0.657	0
YBL071C	PRANK	free	Scer_Spar	0.599	0
YBL071C	Prequel	species	Sarb_Scer_Sjur_Skud_Smik_Spar	0.12	0.7387
YBL071C	Prequel	species	Scer_Sjur_Skud_Smik_Spar	0.278	0.033
YBL071C	Prequel	species	Scer_Sjur_Smik_Spar	0.152	0.4494
YBL071C	Prequel	species	Scer_Sjur_Spar	0.152	0.4925
YBL071C	Prequel	species	Scer_Spar	0.634	0
YBL071C	Prequel	free	Sarb_Scer_Sjur_Skud_Smik_Spar	0.304	0.022
YBL071C	Prequel	free	Scer_Sjur_Smik_Spar	0.618	0
YBL071C	Prequel	free	Scer_Spar	0.647	0
YBL073W	FastML_joint	species	Sarb_Scer_Sjur_Skud_Smik_Spar	0.468	0
YBL073W	FastML_joint	species	Scer_Sjur_Skud_Smik_Spar	0.468	0
YBL073W	FastML_joint	species	Scer_Sjur_Smik_Spar	0.256	0.046
YBL073W	FastML_joint	species	Scer_Sjur_Spar	0.256	0.0541
YBL073W	FastML_joint	species	Scer_Spar	0.256	0.0731
YBL073W	FastML_marginal	species	Sarb_Scer_Sjur_Skud_Smik_Spar	0.923	0
YBL073W	FastML_marginal	species	Scer_Sjur_Skud_Smik_Spar	0.923	0
YBL073W	FastML_marginal	species	Scer_Sjur_Smik_Spar	0.41	0.002
YBL073W	FastML_marginal	species	Scer_Sjur_Spar	0.41	0.002
YBL073W	FastML_marginal	species	Scer_Spar	0.59	0
YBL073W	FastML_joint	free	Scer_Sjur_Skud_Smik_Spar	0.468	0
YBL073W	FastML_joint	free	Scer_Sjur_Smik_Spar	0.468	0
YBL073W	FastML_joint	free	Scer_Spar	0.468	0.001
YBL073W	FastML_marginal	free	Scer_Sjur_Skud_Smik_Spar	0.603	0
YBL073W	FastML_marginal	free	Scer_Sjur_Smik_Spar	0.603	0
YBL073W	FastML_marginal	free	Scer_Spar	0.84	0
YBL073W	PRANK	species	Sarb_Scer_Sjur_Skud_Smik_Spar	0.663	0
YBL073W	PRANK	species	Scer_Sjur_Skud_Smik_Spar	0.663	0
YBL073W	PRANK	species	Scer_Sjur_Smik_Spar	0.574	0
YBL073W	PRANK	species	Scer_Sjur_Spar	0.532	0
YBL073W	PRANK	species	Scer_Spar	0.651	0
YBL073W	PRANK	free	Scer_Sjur_Skud_Smik_Spar	0.798	0
YBL073W	PRANK	free	Scer_Sjur_Smik_Spar	0.574	0
YBL073W	PRANK	free	Scer_Spar	0.394	0
YBL073W	Prequel	species	Sarb_Scer_Sjur_Skud_Smik_Spar	0.663	0
YBL073W	Prequel	species	Scer_Sjur_Skud_Smik_Spar	0.663	0
YBL073W	Prequel	species	Scer_Sjur_Smik_Spar	0.41	0
YBL073W	Prequel	species	Scer_Sjur_Spar	0.41	0.001
YBL073W	Prequel	species	Scer_Spar	0.59	0
YBL073W	Prequel	free	Scer_Sjur_Skud_Smik_Spar	0.603	0
YBL073W	Prequel	free	Scer_Sjur_Smik_Spar	0.603	0
YBL073W	Prequel	free	Scer_Spar	0.859	0
YBL077W	FastML_joint	species	Sarb_Scer_Sjur_Skud_Smik_Spar	0.148	0.3153
YBL077W	FastML_joint	species	Scer_Sjur_Skud_Smik_Spar	0.148	0.2943
YBL077W	FastML_joint	species	Scer_Sjur_Smik_Spar	0.127	0.4815
YBL077W	FastML_joint	species	Scer_Sjur_Spar	0.127	0.4915
YBL077W	FastML_joint	species	Scer_Spar	0.12	0.4975
YBL077W	FastML_marginal	species	Sarb_Scer_Sjur_Skud_Smik_Spar	0.088	0.8789
YBL077W	FastML_marginal	species	Scer_Sjur_Skud_Smik_Spar	0.118	0.5706
YBL077W	FastML_marginal	species	Scer_Sjur_Smik_Spar	0.109	0.6887
YBL077W	FastML_marginal	species	Scer_Sjur_Spar	0.109	0.6917
YBL077W	FastML_marginal	species	Scer_Spar	0.88	0
YBL077W	FastML_joint	free	Scer_Sjur_Skud_Smik_Spar	0.148	0.3213
YBL077W	FastML_joint	free	Scer_Sjur_Smik_Spar	0.139	0.3804
YBL077W	FastML_joint	free	Scer_Spar	0.139	0.3203
YBL077W	FastML_marginal	free	Scer_Sjur_Skud_Smik_Spar	0.118	0.5996
YBL077W	FastML_marginal	free	Scer_Sjur_Smik_Spar	0.88	0
YBL077W	FastML_marginal	free	Scer_Spar	0.88	0
YBL077W	PRANK	species	Sarb_Scer_Sjur_Skud_Smik_Spar	0.081	0.9249
YBL077W	PRANK	species	Scer_Sjur_Skud_Smik_Spar	0.88	0
YBL077W	PRANK	species	Scer_Sjur_Smik_Spar	0.144	0.3604
YBL077W	PRANK	species	Scer_Sjur_Spar	0.139	0.3994
YBL077W	PRANK	species	Scer_Spar	0.907	0
YBL077W	PRANK	free	Scer_Sjur_Skud_Smik_Spar	0.88	0
YBL077W	PRANK	free	Scer_Sjur_Smik_Spar	0.109	0.6777
YBL077W	PRANK	free	Scer_Spar	0.907	0
YBL077W	Prequel	species	Sarb_Scer_Sjur_Skud_Smik_Spar	0.074	0.953
YBL077W	Prequel	species	Scer_Sjur_Skud_Smik_Spar	0.88	0
YBL077W	Prequel	species	Scer_Sjur_Smik_Spar	0.109	0.6877
YBL077W	Prequel	species	Scer_Sjur_Spar	0.109	0.6707
YBL077W	Prequel	species	Scer_Spar	0.88	0
YBL077W	Prequel	free	Scer_Sjur_Skud_Smik_Spar	0.88	0
YBL077W	Prequel	free	Scer_Sjur_Smik_Spar	0.88	0
YBL077W	Prequel	free	Scer_Spar	0.88	0
YBL083C	FastML_joint	species	Sarb_Scer_Sjur_Skud_Smik_Spar	0.899	0
YBL083C	FastML_joint	species	Scer_Sjur_Skud_Smik_Spar	0.899	0
YBL083C	FastML_joint	species	Scer_Sjur_Smik_Spar	0.873	0
YBL083C	FastML_joint	species	Scer_Sjur_Spar	0.873	0
YBL083C	FastML_joint	species	Scer_Spar	0.937	0
YBL083C	FastML_marginal	species	Sarb_Scer_Sjur_Skud_Smik_Spar	0.899	0
YBL083C	FastML_marginal	species	Scer_Sjur_Skud_Smik_Spar	0.899	0
YBL083C	FastML_marginal	species	Scer_Sjur_Smik_Spar	0.873	0
YBL083C	FastML_marginal	species	Scer_Sjur_Spar	0.873	0
YBL083C	FastML_marginal	species	Scer_Spar	0.906	0
YBL083C	FastML_joint	free	Scer_Sjur_Smik_Spar	0.899	0
YBL083C	FastML_joint	free	Scer_Spar	0.937	0
YBL083C	FastML_marginal	free	Scer_Sjur_Smik_Spar	0.899	0
YBL083C	FastML_marginal	free	Scer_Spar	0.906	0
YBL083C	PRANK	species	Sarb_Scer_Sjur_Skud_Smik_Spar	0.876	0
YBL083C	PRANK	species	Scer_Sjur_Skud_Smik_Spar	0.885	0
YBL083C	PRANK	species	Scer_Sjur_Smik_Spar	0.873	0
YBL083C	PRANK	species	Scer_Sjur_Spar	0.859	0
YBL083C	PRANK	species	Scer_Spar	0.899	0
YBL083C	PRANK	free	Scer_Sjur_Smik_Spar	0.873	0
YBL083C	PRANK	free	Scer_Spar	0.899	0
YBL083C	Prequel	species	Sarb_Scer_Sjur_Skud_Smik_Spar	0.899	0
YBL083C	Prequel	species	Scer_Sjur_Skud_Smik_Spar	0.899	0
YBL083C	Prequel	species	Scer_Sjur_Smik_Spar	0.873	0
YBL083C	Prequel	species	Scer_Sjur_Spar	0.873	0
YBL083C	Prequel	species	Scer_Spar	0.906	0
YBL083C	Prequel	free	Scer_Sjur_Smik_Spar	0.899	0
YBL083C	Prequel	free	Scer_Spar	0.906	0
YBL094C	FastML_joint	species	Sarb_Scer_Sjur_Skud_Smik_Spar	0.616	0
YBL094C	FastML_joint	species	Scer_Sjur_Skud_Smik_Spar	0.616	0
YBL094C	FastML_joint	species	Scer_Sjur_Smik_Spar	0.979	0
YBL094C	FastML_joint	species	Scer_Sjur_Spar	0.979	0
YBL094C	FastML_joint	species	Scer_Spar	0.988	0
YBL094C	FastML_marginal	species	Sarb_Scer_Sjur_Skud_Smik_Spar	0	1
YBL094C	FastML_marginal	species	Scer_Sjur_Skud_Smik_Spar	0	1
YBL094C	FastML_marginal	species	Scer_Sjur_Smik_Spar	0	1
YBL094C	FastML_marginal	species	Scer_Sjur_Spar	0	1
YBL094C	FastML_marginal	species	Scer_Spar	0.988	0
YBL094C	FastML_joint	free	Scer_Sjur_Skud_Smik_Spar	0.616	0
YBL094C	FastML_joint	free	Scer_Sjur_Smik_Spar	0.985	0
YBL094C	FastML_joint	free	Scer_Spar	0.988	0
YBL094C	FastML_marginal	free	Scer_Sjur_Skud_Smik_Spar	0	1
YBL094C	FastML_marginal	free	Scer_Sjur_Smik_Spar	0.988	0
YBL094C	FastML_marginal	free	Scer_Spar	0.988	0
YBL094C	PRANK	species	Sarb_Scer_Sjur_Skud_Smik_Spar	0.583	0
YBL094C	PRANK	species	Scer_Sjur_Skud_Smik_Spar	0.988	0
YBL094C	PRANK	species	Scer_Sjur_Smik_Spar	0.988	0
YBL094C	PRANK	species	Scer_Sjur_Spar	0.964	0
YBL094C	PRANK	species	Scer_Spar	0.988	0
YBL094C	PRANK	free	Scer_Sjur_Skud_Smik_Spar	0.988	0
YBL094C	PRANK	free	Scer_Sjur_Smik_Spar	0.988	0
YBL094C	PRANK	free	Scer_Spar	0.988	0
YBL094C	Prequel	species	Sarb_Scer_Sjur_Skud_Smik_Spar	0.628	0
YBL094C	Prequel	species	Scer_Sjur_Skud_Smik_Spar	0.988	0
YBL094C	Prequel	species	Scer_Sjur_Smik_Spar	0.988	0
YBL094C	Prequel	species	Scer_Sjur_Spar	0.988	0
YBL094C	Prequel	species	Scer_Spar	0.988	0
YBL094C	Prequel	free	Scer_Sjur_Skud_Smik_Spar	0.988	0
YBL094C	Prequel	free	Scer_Sjur_Smik_Spar	0.988	0
YBL094C	Prequel	free	Scer_Spar	0.988	0
YBL096C	FastML_joint	species	Sarb_Scer_Sjur_Skud_Smik_Spar	0.78	0
YBL096C	FastML_joint	species	Scer_Sjur_Skud_Smik_Spar	0.78	0
YBL096C	FastML_joint	species	Scer_Sjur_Smik_Spar	0.828	0
YBL096C	FastML_joint	species	Scer_Sjur_Spar	0.828	0
YBL096C	FastML_joint	species	Scer_Spar	0.828	0
YBL096C	FastML_marginal	species	Sarb_Scer_Sjur_Skud_Smik_Spar	0.777	0
YBL096C	FastML_marginal	species	Scer_Sjur_Skud_Smik_Spar	0.777	0
YBL096C	FastML_marginal	species	Scer_Sjur_Smik_Spar	0.822	0
YBL096C	FastML_marginal	species	Scer_Sjur_Spar	0.822	0
YBL096C	FastML_marginal	species	Scer_Spar	0.845	0
YBL096C	FastML_joint	free	Sarb_Scer_Sjur_Skud_Smik_Spar	0.78	0
YBL096C	FastML_joint	free	Scer_Sjur_Skud_Smik_Spar	0.78	0
YBL096C	FastML_joint	free	Scer_Sjur_Smik_Spar	0.828	0
YBL096C	FastML_joint	free	Scer_Spar	0.828	0
YBL096C	FastML_marginal	free	Sarb_Scer_Sjur_Skud_Smik_Spar	0.777	0
YBL096C	FastML_marginal	free	Scer_Sjur_Skud_Smik_Spar	0.777	0
YBL096C	FastML_marginal	free	Scer_Sjur_Smik_Spar	0.845	0
YBL096C	FastML_marginal	free	Scer_Spar	0.845	0
YBL096C	PRANK	species	Sarb_Scer_Sjur_Skud_Smik_Spar	0.926	0
YBL096C	PRANK	species	Scer_Sjur_Skud_Smik_Spar	0.974	0
YBL096C	PRANK	species	Scer_Sjur_Smik_Spar	0.832	0
YBL096C	PRANK	species	Scer_Sjur_Spar	0.832	0
YBL096C	PRANK	species	Scer_Spar	0.845	0
YBL096C	PRANK	free	Sarb_Scer_Sjur_Skud_Smik_Spar	0.796	0
YBL096C	PRANK	free	Scer_Sjur_Skud_Smik_Spar	0.926	0
YBL096C	PRANK	free	Scer_Sjur_Smik_Spar	0.845	0
YBL096C	PRANK	free	Scer_Spar	0.822	0
YBL096C	Prequel	species	Sarb_Scer_Sjur_Skud_Smik_Spar	0.926	0
YBL096C	Prequel	species	Scer_Sjur_Skud_Smik_Spar	0.926	0
YBL096C	Prequel	species	Scer_Sjur_Smik_Spar	0.832	0
YBL096C	Prequel	species	Scer_Sjur_Spar	0.832	0
YBL096C	Prequel	species	Scer_Spar	0.845	0
YBL096C	Prequel	free	Sarb_Scer_Sjur_Skud_Smik_Spar	0.926	0
YBL096C	Prequel	free	Scer_Sjur_Skud_Smik_Spar	0.926	0
YBL096C	Prequel	free	Scer_Sjur_Smik_Spar	0.845	0
YBL096C	Prequel	free	Scer_Spar	0.845	0
YBL100C	FastML_joint	species	Sarb_Scer_Sjur_Skud_Smik_Spar	0.892	0
YBL100C	FastML_joint	species	Scer_Sjur_Skud_Smik_Spar	0.892	0
YBL100C	FastML_joint	species	Scer_Sjur_Smik_Spar	0.892	0
YBL100C	FastML_joint	species	Scer_Sjur_Spar	0.892	0
YBL100C	FastML_joint	species	Scer_Spar	0.473	0
YBL100C	FastML_marginal	species	Sarb_Scer_Sjur_Skud_Smik_Spar	0.959	0
YBL100C	FastML_marginal	species	Scer_Sjur_Skud_Smik_Spar	0.959	0
YBL100C	FastML_marginal	species	Scer_Sjur_Smik_Spar	0.933	0
YBL100C	FastML_marginal	species	Scer_Sjur_Spar	0.933	0
YBL100C	FastML_marginal	species	Scer_Spar	0.568	0
YBL100C	FastML_joint	free	Scer_Sjur_Skud_Smik_Spar	0.892	0
YBL100C	FastML_joint	free	Scer_Sjur_Smik_Spar	0.892	0
YBL100C	FastML_joint	free	Scer_Spar	0.644	0
YBL100C	FastML_marginal	free	Scer_Sjur_Skud_Smik_Spar	0.959	0
YBL100C	FastML_marginal	free	Scer_Sjur_Smik_Spar	0.959	0
YBL100C	FastML_marginal	free	Scer_Spar	0.644	0
YBL100C	PRANK	species	Sarb_Scer_Sjur_Skud_Smik_Spar	0.968	0
YBL100C	PRANK	species	Scer_Sjur_Skud_Smik_Spar	0.905	0
YBL100C	PRANK	species	Scer_Sjur_Smik_Spar	0.968	0
YBL100C	PRANK	species	Scer_Sjur_Spar	0.844	0
YBL100C	PRANK	species	Scer_Spar	0.844	0
YBL100C	PRANK	free	Scer_Sjur_Skud_Smik_Spar	0.863	0
YBL100C	PRANK	free	Scer_Sjur_Smik_Spar	0.892	0
YBL100C	PRANK	free	Scer_Spar	0.892	0
YBL100C	Prequel	species	Sarb_Scer_Sjur_Skud_Smik_Spar	0.968	0
YBL100C	Prequel	species	Scer_Sjur_Skud_Smik_Spar	0.968	0
YBL100C	Prequel	species	Scer_Sjur_Smik_Spar	0.968	0
YBL100C	Prequel	species	Scer_Sjur_Spar	0.844	0
YBL100C	Prequel	species	Scer_Spar	0.425	0.003
YBL100C	Prequel	free	Scer_Sjur_Skud_Smik_Spar	0.968	0
YBL100C	Prequel	free	Scer_Sjur_Smik_Spar	0.968	0
YBL100C	Prequel	free	Scer_Spar	0.644	0
YBL100W-C	FastML_joint	species	Sarb_Scer_Sjur_Skud_Smik_Spar	0.125	0.8188
YBL100W-C	FastML_joint	species	Scer_Sjur_Skud_Smik_Spar	0.125	0.8498
YBL100W-C	FastML_joint	species	Scer_Sjur_Smik_Spar	0.125	0.8498
YBL100W-C	FastML_joint	species	Scer_Sjur_Spar	0.125	0.8539
YBL100W-C	FastML_joint	species	Scer_Spar	0.158	0.7538
YBL100W-C	FastML_marginal	species	Sarb_Scer_Sjur_Skud_Smik_Spar	0.092	0.8929
YBL100W-C	FastML_marginal	species	Scer_Sjur_Skud_Smik_Spar	0.092	0.8979
YBL100W-C	FastML_marginal	species	Scer_Sjur_Smik_Spar	0.092	0.8859
YBL100W-C	FastML_marginal	species	Scer_Sjur_Spar	0.092	0.8949
YBL100W-C	FastML_marginal	species	Scer_Spar	0.092	0.8859
YBL100W-C	FastML_joint	free	Sarb_Scer_Sjur_Skud_Smik_Spar	0.125	0.8148
YBL100W-C	FastML_joint	free	Sarb_Scer_Skud_Spar	0.125	0.8498
YBL100W-C	FastML_joint	free	Sarb_Scer_Spar	0.125	0.8448
YBL100W-C	FastML_joint	free	Scer_Spar	0.158	0.7207
YBL100W-C	FastML_marginal	free	Sarb_Scer_Sjur_Skud_Smik_Spar	0.092	0.8849
YBL100W-C	FastML_marginal	free	Sarb_Scer_Skud_Spar	0.092	0.8909
YBL100W-C	FastML_marginal	free	Sarb_Scer_Spar	0.092	0.9009
YBL100W-C	FastML_marginal	free	Scer_Spar	0.092	0.8819
YBL100W-C	PRANK	species	Sarb_Scer_Sjur_Skud_Smik_Spar	0.625	0
YBL100W-C	PRANK	species	Scer_Sjur_Skud_Smik_Spar	0.625	0.003
YBL100W-C	PRANK	species	Scer_Sjur_Smik_Spar	0.625	0.003
YBL100W-C	PRANK	species	Scer_Sjur_Spar	0.625	0.005
YBL100W-C	PRANK	species	Scer_Spar	0.625	0.006
YBL100W-C	PRANK	free	Sarb_Scer_Sjur_Skud_Smik_Spar	0.625	0.003
YBL100W-C	PRANK	free	Sarb_Scer_Skud_Spar	0.625	0.007
YBL100W-C	PRANK	free	Sarb_Scer_Spar	0.625	0.008
YBL100W-C	PRANK	free	Scer_Spar	0.133	0.8018
YBL100W-C	Prequel	species	Sarb_Scer_Sjur_Skud_Smik_Spar	0.625	0.003
YBL100W-C	Prequel	species	Scer_Sjur_Skud_Smik_Spar	0.625	0.006
YBL100W-C	Prequel	species	Scer_Sjur_Smik_Spar	0.625	0.011
YBL100W-C	Prequel	species	Scer_Sjur_Spar	0.625	0.002
YBL100W-C	Prequel	species	Scer_Spar	0.625	0.004
YBL100W-C	Prequel	free	Sarb_Scer_Sjur_Skud_Smik_Spar	0.625	0.003
YBL100W-C	Prequel	free	Sarb_Scer_Skud_Spar	0.625	0.005
YBL100W-C	Prequel	free	Sarb_Scer_Spar	0.625	0.006
YBL100W-C	Prequel	free	Scer_Spar	0.625	0.007
YBL107W-A	FastML_joint	species	Sarb_Scer_Sjur_Smik_Spar	0.133	0.8689
YBL107W-A	FastML_joint	species	Scer_Sjur_Smik_Spar	0.133	0.8669
YBL107W-A	FastML_joint	species	Scer_Sjur_Spar	0.133	0.8769
YBL107W-A	FastML_joint	species	Scer_Spar	0.133	0.8819
YBL107W-A	FastML_marginal	species	Sarb_Scer_Sjur_Smik_Spar	0.8	0
YBL107W-A	FastML_marginal	species	Scer_Sjur_Smik_Spar	0.8	0
YBL107W-A	FastML_marginal	species	Scer_Sjur_Spar	0.962	0
YBL107W-A	FastML_marginal	species	Scer_Spar	0.962	0
YBL107W-A	FastML_joint	free	Sarb_Scer_Seub_Smik_Spar_Suva	0.143	0.8438
YBL107W-A	FastML_joint	free	Scer_Seub_Spar_Suva	0.133	0.8679
YBL107W-A	FastML_joint	free	Scer_Spar	0.133	0.8909
YBL107W-A	FastML_marginal	free	Sarb_Scer_Seub_Smik_Spar_Suva	0.8	0
YBL107W-A	FastML_marginal	free	Scer_Seub_Spar_Suva	0.8	0
YBL107W-A	FastML_marginal	free	Scer_Spar	0.962	0
YBL107W-A	PRANK	species	Sarb_Scer_Sjur_Smik_Spar	0.657	0.002
YBL107W-A	PRANK	species	Scer_Sjur_Smik_Spar	0.905	0
YBL107W-A	PRANK	species	Scer_Sjur_Spar	0.724	0
YBL107W-A	PRANK	species	Scer_Spar	0.657	0.002
YBL107W-A	PRANK	free	Sarb_Scer_Seub_Smik_Spar_Suva	0.657	0.002
YBL107W-A	PRANK	free	Scer_Seub_Spar_Suva	0.657	0.004
YBL107W-A	PRANK	free	Scer_Spar	0.81	0
YBL107W-A	Prequel	species	Sarb_Scer_Sjur_Smik_Spar	0.724	0
YBL107W-A	Prequel	species	Scer_Sjur_Smik_Spar	0.724	0
YBL107W-A	Prequel	species	Scer_Sjur_Spar	0.657	0.001
YBL107W-A	Prequel	species	Scer_Spar	0.657	0.001
YBL107W-A	Prequel	free	Sarb_Scer_Seub_Smik_Spar_Suva	0.657	0.001
YBL107W-A	Prequel	free	Scer_Seub_Spar_Suva	0.657	0.002
YBL107W-A	Prequel	free	Scer_Spar	0.657	0.002
YBL109W	FastML_joint	species	Sarb_Scer_Sjur_Smik_Spar	0.196	0.047
YBL109W	FastML_joint	species	Scer_Sjur_Smik_Spar	0.196	0.0561
YBL109W	FastML_joint	species	Scer_Sjur_Spar	0.196	0.042
YBL109W	FastML_joint	species	Scer_Spar	0.196	0.0521
YBL109W	FastML_marginal	species	Sarb_Scer_Sjur_Smik_Spar	0.188	0.0621
YBL109W	FastML_marginal	species	Scer_Sjur_Smik_Spar	0.188	0.0651
YBL109W	FastML_marginal	species	Scer_Sjur_Spar	0.262	0.012
YBL109W	FastML_marginal	species	Scer_Spar	0.262	0.002
YBL109W	FastML_joint	free	Sarb_Scer_Smik	0.277	0.004
YBL109W	FastML_joint	free	Sarb_Scer	0.208	0.046
YBL109W	FastML_marginal	free	Sarb_Scer_Smik	0.238	0.046
YBL109W	FastML_marginal	free	Sarb_Scer	0.17	0.3273
YBL109W	PRANK	species	Sarb_Scer_Sjur_Smik_Spar	0.244	0.1431
YBL109W	PRANK	species	Scer_Sjur_Smik_Spar	0.336	0.006
YBL109W	PRANK	species	Scer_Sjur_Spar	0.336	0.004
YBL109W	PRANK	species	Scer_Spar	0.351	0.009
YBL109W	PRANK	free	Sarb_Scer_Smik	0.122	0.9049
YBL109W	PRANK	free	Sarb_Scer	0.732	0
YBL109W	Prequel	species	Sarb_Scer_Sjur_Smik_Spar	0.997	1
YBL109W	Prequel	species	Scer_Sjur_Smik_Spar	0	1
YBL109W	Prequel	species	Scer_Sjur_Spar	0	1
YBL109W	Prequel	species	Scer_Spar	0	1
YBL109W	Prequel	free	Sarb_Scer_Seub_Smik	0	1
YBL109W	Prequel	free	Sarb_Scer_Smik	0	1
YBL109W	Prequel	free	Sarb_Scer	0.997	1
YBL112C	FastML_joint	species	Sarb_Scer_Sjur_Smik_Spar	0.085	0.4775
YBL112C	FastML_joint	species	Scer_Sjur_Smik_Spar	0.085	0.4825
YBL112C	FastML_joint	species	Scer_Sjur_Spar	0.085	0.5195
YBL112C	FastML_joint	species	Scer_Spar	0.063	0.8579
YBL112C	FastML_marginal	species	Sarb_Scer_Sjur_Smik_Spar	0.088	0.4364
YBL112C	FastML_marginal	species	Scer_Sjur_Smik_Spar	0.088	0.4494
YBL112C	FastML_marginal	species	Scer_Sjur_Spar	0.088	0.4525
YBL112C	FastML_marginal	species	Scer_Spar	0.094	0.3534
YBL112C	FastML_joint	free	Scer_Seub_Spar	0.085	0.4484
YBL112C	FastML_joint	free	Scer_Seub	0.085	0.4895
YBL112C	FastML_marginal	free	Scer_Seub_Spar	0.091	0.3904
YBL112C	FastML_marginal	free	Scer_Seub	0.132	0.0561
YBL112C	PRANK	species	Sarb_Scer_Sjur_Smik_Spar	0.236	0.2162
YBL112C	PRANK	species	Scer_Sjur_Smik_Spar	0.097	0.3283
YBL112C	PRANK	species	Scer_Sjur_Spar	0.176	0.015
YBL112C	PRANK	species	Scer_Spar	0.145	0.0581
YBL112C	PRANK	free	Scer_Seub_Spar	0.123	0.6937
YBL112C	PRANK	free	Scer_Seub	0.453	0.001
YBL112C	Prequel	species	Sarb_Scer_Sjur_Smik_Spar	0.189	0.1151
YBL112C	Prequel	species	Scer_Sjur_Smik_Spar	0.189	0.1281
YBL112C	Prequel	species	Scer_Sjur_Spar	0.258	0.013
YBL112C	Prequel	species	Scer_Spar	0.173	0.2442
YBL112C	Prequel	free	Scer_Seub_Spar	0.204	0.0561
YBL112C	Prequel	free	Scer_Seub	0.132	0.4294
YBL113W-A	FastML_joint	species	Sarb_Scer_Sjur_Smik_Spar	0.141	0.01
YBL113W-A	FastML_joint	species	Scer_Sjur_Smik_Spar	0.141	0.011
YBL113W-A	FastML_joint	species	Scer_Sjur_Spar	0.141	0.012
YBL113W-A	FastML_joint	species	Scer_Spar	0.141	0.004
YBL113W-A	FastML_marginal	species	Sarb_Scer_Sjur_Smik_Spar	0.166	0.003
YBL113W-A	FastML_marginal	species	Scer_Sjur_Smik_Spar	0.126	0.022
YBL113W-A	FastML_marginal	species	Scer_Sjur_Spar	0.126	0.025
YBL113W-A	FastML_marginal	species	Scer_Spar	0.126	0.029
YBL113W-A	FastML_joint	free	Scer_Suva	0.166	0.002
YBL113W-A	FastML_marginal	free	Scer_Suva	0.166	0.003
YBL113W-A	PRANK	species	Sarb_Scer_Sjur_Smik_Spar	0.273	0.019
YBL113W-A	PRANK	species	Scer_Sjur_Smik_Spar	0.124	0.0841
YBL113W-A	PRANK	species	Scer_Sjur_Spar	0.124	0.0601
YBL113W-A	PRANK	species	Scer_Spar	0.12	0.0941
YBL113W-A	PRANK	free	Scer_Suva	0.068	0.984
YBL113W-A	Prequel	species	Sarb_Scer_Sjur_Smik_Spar	0	1
YBL113W-A	Prequel	species	Scer_Sjur_Smik_Spar	0	1
YBL113W-A	Prequel	species	Scer_Sjur_Spar	0	1
YBL113W-A	Prequel	species	Scer_Spar	0	1
YBL113W-A	Prequel	free	Scer_Suva	0.998	1
YBR009C	FastML_joint	species	Sarb_Scer_Sjur_Skud_Smik_Spar	0.987	0
YBR009C	FastML_joint	species	Scer_Sjur_Skud_Smik_Spar	0.987	0
YBR009C	FastML_joint	species	Scer_Sjur_Smik_Spar	0.987	0
YBR009C	FastML_joint	species	Scer_Sjur_Spar	0.987	0
YBR009C	FastML_joint	species	Scer_Spar	0.987	0
YBR009C	FastML_marginal	species	Sarb_Scer_Sjur_Skud_Smik_Spar	0.987	0
YBR009C	FastML_marginal	species	Scer_Sjur_Skud_Smik_Spar	0.987	0
YBR009C	FastML_marginal	species	Scer_Sjur_Smik_Spar	0.987	0
YBR009C	FastML_marginal	species	Scer_Sjur_Spar	0.987	0
YBR009C	FastML_marginal	species	Scer_Spar	0.987	0
YBR009C	FastML_joint	free	Sarb_Scer_Seub_Skud_Spar_Suva	0.987	0
YBR009C	FastML_joint	free	Scer_Spar	0.987	0
YBR009C	FastML_marginal	free	Sarb_Scer_Seub_Skud_Spar_Suva	0.987	0
YBR009C	FastML_marginal	free	Scer_Spar	0.987	0
YBR009C	PRANK	species	Sarb_Scer_Sjur_Skud_Smik_Spar	0.987	0
YBR009C	PRANK	species	Scer_Sjur_Skud_Smik_Spar	0.987	0
YBR009C	PRANK	species	Scer_Sjur_Smik_Spar	0.987	0
YBR009C	PRANK	species	Scer_Sjur_Spar	0.987	0
YBR009C	PRANK	species	Scer_Spar	0.987	0
YBR009C	PRANK	free	Sarb_Scer_Seub_Skud_Spar_Suva	0.987	0
YBR009C	PRANK	free	Scer_Spar	0.987	0
YBR009C	Prequel	species	Sarb_Scer_Sjur_Skud_Smik_Spar	0.987	0
YBR009C	Prequel	species	Scer_Sjur_Skud_Smik_Spar	0.987	0
YBR009C	Prequel	species	Scer_Sjur_Smik_Spar	0.987	0
YBR009C	Prequel	species	Scer_Sjur_Spar	0.987	0
YBR009C	Prequel	species	Scer_Spar	0.987	0
YBR009C	Prequel	free	Sarb_Scer_Seub_Skud_Spar_Suva	0.987	0
YBR009C	Prequel	free	Scer_Spar	0.987	0
YBR013C	FastML_joint	species	Sarb_Scer_Skud_Smik_Spar	0.736	0
YBR013C	FastML_joint	species	Scer_Skud_Smik_Spar	0.736	0
YBR013C	FastML_joint	species	Scer_Smik_Spar	0.736	0
YBR013C	FastML_joint	species	Scer_Spar	0.736	0
YBR013C	FastML_marginal	species	Sarb_Scer_Skud_Smik_Spar	0	1
YBR013C	FastML_marginal	species	Scer_Skud_Smik_Spar	0	1
YBR013C	FastML_marginal	species	Scer_Smik_Spar	0	1
YBR013C	FastML_marginal	species	Scer_Spar	0.99	0
YBR013C	FastML_joint	free	Sarb_Scer_Skud_Smik_Spar_Suva	0.731	0
YBR013C	FastML_joint	free	Sarb_Scer_Smik_Spar_Suva	0.731	0
YBR013C	FastML_joint	free	Scer_Spar_Suva	0.736	0
YBR013C	FastML_joint	free	Scer_Spar	0.736	0
YBR013C	FastML_marginal	free	Sarb_Scer_Skud_Smik_Spar_Suva	0.731	0
YBR013C	FastML_marginal	free	Sarb_Scer_Smik_Spar_Suva	0.99	0
YBR013C	FastML_marginal	free	Scer_Spar_Suva	0	1
YBR013C	FastML_marginal	free	Scer_Spar	0.99	0
YBR013C	PRANK	species	Sarb_Scer_Skud_Smik_Spar	0	1
YBR013C	PRANK	species	Scer_Skud_Smik_Spar	0.259	0.007
YBR013C	PRANK	species	Scer_Smik_Spar	0.99	0
YBR013C	PRANK	species	Scer_Spar	0.89	0
YBR013C	PRANK	free	Sarb_Scer_Skud_Smik_Spar_Suva	0.059	0.8148
YBR013C	PRANK	free	Sarb_Scer_Smik_Spar_Suva	0.082	0.2583
YBR013C	PRANK	free	Scer_Spar_Suva	0.99	0
YBR013C	PRANK	free	Scer_Spar	0.99	0
YBR013C	Prequel	species	Sarb_Scer_Skud_Smik_Spar	0.041	0.7357
YBR013C	Prequel	species	Scer_Skud_Smik_Spar	0.072	0.4174
YBR013C	Prequel	species	Scer_Smik_Spar	0.187	0.002
YBR013C	Prequel	species	Scer_Spar	0.974	0
YBR013C	Prequel	free	Sarb_Scer_Skud_Smik_Spar_Suva	0	1
YBR013C	Prequel	free	Sarb_Scer_Smik_Spar_Suva	0.164	0
YBR013C	Prequel	free	Scer_Spar_Suva	0.213	0
YBR013C	Prequel	free	Scer_Spar	0.974	0
YBR024W	FastML_joint	species	Sarb_Scer_Sjur_Skud_Smik_Spar	0.288	0
YBR024W	FastML_joint	species	Scer_Sjur_Skud_Smik_Spar	0.288	0
YBR024W	FastML_joint	species	Scer_Sjur_Smik_Spar	0.291	0
YBR024W	FastML_joint	species	Scer_Sjur_Spar	0.291	0
YBR024W	FastML_joint	species	Scer_Spar	0.291	0
YBR024W	FastML_marginal	species	Sarb_Scer_Sjur_Skud_Smik_Spar	0.996	0
YBR024W	FastML_marginal	species	Scer_Sjur_Skud_Smik_Spar	0.996	0
YBR024W	FastML_marginal	species	Scer_Sjur_Smik_Spar	0.996	0
YBR024W	FastML_marginal	species	Scer_Sjur_Spar	0.996	0
YBR024W	FastML_marginal	species	Scer_Spar	0.996	0
YBR024W	FastML_joint	free	Scer_Sjur_Smik_Spar	0.291	0
YBR024W	FastML_joint	free	Scer_Spar	0.291	0
YBR024W	FastML_marginal	free	Scer_Sjur_Smik_Spar	0.996	0
YBR024W	FastML_marginal	free	Scer_Spar	0.996	0
YBR024W	PRANK	species	Sarb_Scer_Sjur_Skud_Smik_Spar	0.996	0
YBR024W	PRANK	species	Scer_Sjur_Skud_Smik_Spar	0.986	0
YBR024W	PRANK	species	Scer_Sjur_Smik_Spar	0.996	0
YBR024W	PRANK	species	Scer_Sjur_Spar	0.996	0
YBR024W	PRANK	species	Scer_Spar	0.996	0
YBR024W	PRANK	free	Scer_Sjur_Smik_Spar	0.996	0
YBR024W	PRANK	free	Scer_Spar	0.996	0
YBR024W	Prequel	species	Sarb_Scer_Sjur_Skud_Smik_Spar	0.996	0
YBR024W	Prequel	species	Scer_Sjur_Skud_Smik_Spar	0.996	0
YBR024W	Prequel	species	Scer_Sjur_Smik_Spar	0.996	0
YBR024W	Prequel	species	Scer_Sjur_Spar	0.996	0
YBR024W	Prequel	species	Scer_Spar	0.996	0
YBR024W	Prequel	free	Scer_Sjur_Smik_Spar	0.996	0
YBR024W	Prequel	free	Scer_Spar	0.996	0
YBR027C	FastML_joint	species	Sarb_Scer_Sjur_Skud_Smik_Spar	0.339	0.003
YBR027C	FastML_joint	species	Scer_Sjur_Skud_Smik_Spar	0.402	0
YBR027C	FastML_joint	species	Scer_Sjur_Smik_Spar	0.249	0.041
YBR027C	FastML_joint	species	Scer_Sjur_Spar	0.249	0.036
YBR027C	FastML_joint	species	Scer_Spar	0.339	0.002
YBR027C	FastML_marginal	species	Sarb_Scer_Sjur_Skud_Smik_Spar	0.306	0.006
YBR027C	FastML_marginal	species	Scer_Sjur_Skud_Smik_Spar	0.306	0.007
YBR027C	FastML_marginal	species	Scer_Sjur_Smik_Spar	0.108	0.7307
YBR027C	FastML_marginal	species	Scer_Sjur_Spar	0.108	0.7487
YBR027C	FastML_marginal	species	Scer_Spar	0.462	0
YBR027C	FastML_joint	free	Scer_Sjur_Skud_Smik_Spar	0.402	0
YBR027C	FastML_joint	free	Scer_Sjur_Smik_Spar	0.402	0.002
YBR027C	FastML_joint	free	Scer_Spar	0.339	0.005
YBR027C	FastML_marginal	free	Scer_Sjur_Skud_Smik_Spar	0.297	0.012
YBR027C	FastML_marginal	free	Scer_Sjur_Smik_Spar	0.282	0.019
YBR027C	FastML_marginal	free	Scer_Spar	0.462	0
YBR027C	PRANK	species	Sarb_Scer_Sjur_Skud_Smik_Spar	0.168	0.3063
YBR027C	PRANK	species	Scer_Sjur_Skud_Smik_Spar	0.168	0.3754
YBR027C	PRANK	species	Scer_Sjur_Smik_Spar	0.12	0.6306
YBR027C	PRANK	species	Scer_Sjur_Spar	0.117	0.6607
YBR027C	PRANK	species	Scer_Spar	0.441	0.001
YBR027C	PRANK	free	Scer_Sjur_Skud_Smik_Spar	0.441	0
YBR027C	PRANK	free	Scer_Sjur_Smik_Spar	0.168	0.2753
YBR027C	PRANK	free	Scer_Spar	0.168	0.3083
YBR027C	Prequel	species	Sarb_Scer_Sjur_Skud_Smik_Spar	0.168	0.3193
YBR027C	Prequel	species	Scer_Sjur_Skud_Smik_Spar	0.168	0.2683
YBR027C	Prequel	species	Scer_Sjur_Smik_Spar	0.117	0.6887
YBR027C	Prequel	species	Scer_Sjur_Spar	0.117	0.6947
YBR027C	Prequel	species	Scer_Spar	0.222	0.0701
YBR027C	Prequel	free	Scer_Sjur_Skud_Smik_Spar	0.168	0.2753
YBR027C	Prequel	free	Scer_Sjur_Smik_Spar	0.144	0.4765
YBR027C	Prequel	free	Scer_Spar	0.222	0.0771
YBR051W	FastML_joint	species	Sarb_Scer_Sjur_Skud_Smik_Spar	0.467	0
YBR051W	FastML_joint	species	Scer_Sjur_Skud_Smik_Spar	0.467	0
YBR051W	FastML_joint	species	Scer_Sjur_Smik_Spar	0.456	0
YBR051W	FastML_joint	species	Scer_Sjur_Spar	0.456	0
YBR051W	FastML_joint	species	Scer_Spar	0.484	0
YBR051W	FastML_marginal	species	Sarb_Scer_Sjur_Skud_Smik_Spar	0.493	0
YBR051W	FastML_marginal	species	Scer_Sjur_Skud_Smik_Spar	0.493	0
YBR051W	FastML_marginal	species	Scer_Sjur_Smik_Spar	0.484	0
YBR051W	FastML_marginal	species	Scer_Sjur_Spar	0.484	0.001
YBR051W	FastML_marginal	species	Scer_Spar	0.484	0
YBR051W	FastML_joint	free	Scer_Sjur_Skud_Smik_Spar	0.467	0
YBR051W	FastML_joint	free	Scer_Sjur_Smik_Spar	0.467	0
YBR051W	FastML_joint	free	Scer_Spar	0.484	0
YBR051W	FastML_marginal	free	Scer_Sjur_Skud_Smik_Spar	0.493	0
YBR051W	FastML_marginal	free	Scer_Sjur_Smik_Spar	0.493	0
YBR051W	FastML_marginal	free	Scer_Spar	0.484	0
YBR051W	PRANK	species	Sarb_Scer_Sjur_Skud_Smik_Spar	0.493	0
YBR051W	PRANK	species	Scer_Sjur_Skud_Smik_Spar	0.749	0
YBR051W	PRANK	species	Scer_Sjur_Smik_Spar	0.484	0
YBR051W	PRANK	species	Scer_Sjur_Spar	0.484	0
YBR051W	PRANK	species	Scer_Spar	0.84	0
YBR051W	PRANK	free	Scer_Sjur_Skud_Smik_Spar	0.493	0
YBR051W	PRANK	free	Scer_Sjur_Smik_Spar	0.484	0
YBR051W	PRANK	free	Scer_Spar	0.766	0
YBR051W	Prequel	species	Sarb_Scer_Sjur_Skud_Smik_Spar	0.493	0
YBR051W	Prequel	species	Scer_Sjur_Skud_Smik_Spar	0.493	0
YBR051W	Prequel	species	Scer_Sjur_Smik_Spar	0.484	0
YBR051W	Prequel	species	Scer_Sjur_Spar	0.484	0
YBR051W	Prequel	species	Scer_Spar	0.484	0.001
YBR051W	Prequel	free	Scer_Sjur_Skud_Smik_Spar	0.493	0
YBR051W	Prequel	free	Scer_Sjur_Smik_Spar	0.493	0
YBR051W	Prequel	free	Scer_Spar	0.484	0
YBR064W	FastML_joint	species	Sarb_Scer_Sjur_Skud_Smik_Spar	0.634	0
YBR064W	FastML_joint	species	Scer_Sjur_Skud_Smik_Spar	0.634	0
YBR064W	FastML_joint	species	Scer_Sjur_Smik_Spar	0.536	0
YBR064W	FastML_joint	species	Scer_Sjur_Spar	0.536	0
YBR064W	FastML_joint	species	Scer_Spar	0.991	0
YBR064W	FastML_marginal	species	Sarb_Scer_Sjur_Skud_Smik_Spar	0.634	0
YBR064W	FastML_marginal	species	Scer_Sjur_Skud_Smik_Spar	0.634	0
YBR064W	FastML_marginal	species	Scer_Sjur_Smik_Spar	0.536	0
YBR064W	FastML_marginal	species	Scer_Sjur_Spar	0.536	0
YBR064W	FastML_marginal	species	Scer_Spar	0.991	0
YBR064W	FastML_joint	free	Scer_Sjur_Smik_Spar	0.991	0
YBR064W	FastML_joint	free	Scer_Spar	0.991	0
YBR064W	FastML_marginal	free	Scer_Sjur_Smik_Spar	0.991	0
YBR064W	FastML_marginal	free	Scer_Spar	0.991	0
YBR064W	PRANK	species	Sarb_Scer_Sjur_Skud_Smik_Spar	0.536	0
YBR064W	PRANK	species	Scer_Sjur_Skud_Smik_Spar	0.606	0
YBR064W	PRANK	species	Scer_Sjur_Smik_Spar	0.543	0
YBR064W	PRANK	species	Scer_Sjur_Spar	0.536	0
YBR064W	PRANK	species	Scer_Spar	0.984	0
YBR064W	PRANK	free	Scer_Sjur_Smik_Spar	0.984	0
YBR064W	PRANK	free	Scer_Spar	0.991	0
YBR064W	Prequel	species	Sarb_Scer_Sjur_Skud_Smik_Spar	0.634	0
YBR064W	Prequel	species	Scer_Sjur_Skud_Smik_Spar	0.634	0
YBR064W	Prequel	species	Scer_Sjur_Smik_Spar	0.536	0
YBR064W	Prequel	species	Scer_Sjur_Spar	0.536	0
YBR064W	Prequel	species	Scer_Spar	0.991	0
YBR064W	Prequel	free	Scer_Sjur_Smik_Spar	0.991	0
YBR064W	Prequel	free	Scer_Spar	0.991	0
YBR072C-A	FastML_joint	species	Sarb_Scer_Sjur_Skud_Smik_Spar	0.352	0.0651
YBR072C-A	FastML_joint	species	Scer_Sjur_Skud_Smik_Spar	0.278	0.2142
YBR072C-A	FastML_joint	species	Scer_Sjur_Smik_Spar	0.327	0.0951
YBR072C-A	FastML_joint	species	Scer_Sjur_Spar	0.327	0.1001
YBR072C-A	FastML_joint	species	Scer_Spar	0.247	0.3493
YBR072C-A	FastML_marginal	species	Sarb_Scer_Sjur_Skud_Smik_Spar	0.154	0.7307
YBR072C-A	FastML_marginal	species	Scer_Sjur_Skud_Smik_Spar	0.432	0.014
YBR072C-A	FastML_marginal	species	Scer_Sjur_Smik_Spar	0.383	0.029
YBR072C-A	FastML_marginal	species	Scer_Sjur_Spar	0.383	0.046
YBR072C-A	FastML_marginal	species	Scer_Spar	0.432	0.025
YBR072C-A	FastML_joint	free	Scer_Sjur_Skud_Smik_Spar	0.272	0.2382
YBR072C-A	FastML_joint	free	Scer_Sjur_Smik_Spar	0.272	0.2062
YBR072C-A	FastML_joint	free	Scer_Spar	0.247	0.3313
YBR072C-A	FastML_marginal	free	Scer_Sjur_Skud_Smik_Spar	0.432	0.018
YBR072C-A	FastML_marginal	free	Scer_Sjur_Smik_Spar	0.432	0.017
YBR072C-A	FastML_marginal	free	Scer_Spar	0.432	0.028
YBR072C-A	PRANK	species	Sarb_Scer_Sjur_Skud_Smik_Spar	0.37	0.0931
YBR072C-A	PRANK	species	Scer_Sjur_Skud_Smik_Spar	0.37	0.0601
YBR072C-A	PRANK	species	Scer_Sjur_Smik_Spar	0.457	0.014
YBR072C-A	PRANK	species	Scer_Sjur_Spar	0.432	0.021
YBR072C-A	PRANK	species	Scer_Spar	0.451	0.033
YBR072C-A	PRANK	free	Scer_Sjur_Skud_Smik_Spar	0.309	0.1812
YBR072C-A	PRANK	free	Scer_Sjur_Smik_Spar	0.16	0.7267
YBR072C-A	PRANK	free	Scer_Spar	0.42	0.038
YBR072C-A	Prequel	species	Sarb_Scer_Sjur_Skud_Smik_Spar	0.228	0.3524
YBR072C-A	Prequel	species	Scer_Sjur_Skud_Smik_Spar	0.667	0
YBR072C-A	Prequel	species	Scer_Sjur_Smik_Spar	0.463	0.011
YBR072C-A	Prequel	species	Scer_Sjur_Spar	0.432	0.018
YBR072C-A	Prequel	species	Scer_Spar	0.432	0.04
YBR072C-A	Prequel	free	Scer_Sjur_Skud_Smik_Spar	0.648	0
YBR072C-A	Prequel	free	Scer_Sjur_Smik_Spar	0.549	0.002
YBR072C-A	Prequel	free	Scer_Spar	0.426	0.025
YBR076C-A	FastML_joint	species	Sarb_Scer_Sjur_Skud_Smik_Spar	0.449	0.002
YBR076C-A	FastML_joint	species	Scer_Sjur_Skud_Smik_Spar	0.449	0.007
YBR076C-A	FastML_joint	species	Scer_Sjur_Smik_Spar	0.423	0.011
YBR076C-A	FastML_joint	species	Scer_Sjur_Spar	0.423	0.007
YBR076C-A	FastML_joint	species	Scer_Spar	0.408	0.006
YBR076C-A	FastML_marginal	species	Sarb_Scer_Sjur_Skud_Smik_Spar	0.071	0.6887
YBR076C-A	FastML_marginal	species	Scer_Sjur_Skud_Smik_Spar	0.071	0.7177
YBR076C-A	FastML_marginal	species	Scer_Sjur_Smik_Spar	0.423	0.004
YBR076C-A	FastML_marginal	species	Scer_Sjur_Spar	0.423	0.004
YBR076C-A	FastML_marginal	species	Scer_Spar	0.307	0.0851
YBR076C-A	FastML_joint	free	Scer_Seub_Sjur_Smik_Spar_Suva	0.404	0.016
YBR076C-A	FastML_marginal	free	Scer_Seub_Sjur_Smik_Spar_Suva	0.614	0
YBR076C-A	PRANK	species	Sarb_Scer_Sjur_Skud_Smik_Spar	0.356	0.03
YBR076C-A	PRANK	species	Scer_Sjur_Skud_Smik_Spar	0.131	0.8278
YBR076C-A	PRANK	species	Scer_Sjur_Smik_Spar	0.139	0.8198
YBR076C-A	PRANK	species	Scer_Sjur_Spar	0.127	0.8468
YBR076C-A	PRANK	species	Scer_Spar	0.566	0.001
YBR076C-A	PRANK	free	Scer_Seub_Sjur_Smik_Spar_Suva	0.105	0.9309
YBR076C-A	Prequel	species	Sarb_Scer_Sjur_Skud_Smik_Spar	0.086	0.968
YBR076C-A	Prequel	species	Scer_Sjur_Skud_Smik_Spar	0.172	0.6106
YBR076C-A	Prequel	species	Scer_Sjur_Smik_Spar	0.116	0.8839
YBR076C-A	Prequel	species	Scer_Sjur_Spar	0.116	0.8799
YBR076C-A	Prequel	species	Scer_Spar	0.146	0.7297
YBR076C-A	Prequel	free	Scer_Seub_Sjur_Smik_Spar_Suva	0.105	0.9479
YBR089W	FastML_joint	species	Sarb_Scer_Sjur_Skud_Smik_Spar	0.438	0
YBR089W	FastML_joint	species	Scer_Sjur_Skud_Smik_Spar	0.438	0
YBR089W	FastML_joint	species	Scer_Sjur_Smik_Spar	0.998	0
YBR089W	FastML_joint	species	Scer_Sjur_Spar	0.998	0
YBR089W	FastML_joint	species	Scer_Spar	0.993	0
YBR089W	FastML_marginal	species	Sarb_Scer_Sjur_Skud_Smik_Spar	0.767	0
YBR089W	FastML_marginal	species	Scer_Sjur_Skud_Smik_Spar	0.767	0
YBR089W	FastML_marginal	species	Scer_Sjur_Smik_Spar	0.98	0
YBR089W	FastML_marginal	species	Scer_Sjur_Spar	0.98	0
YBR089W	FastML_marginal	species	Scer_Spar	0.982	0
YBR089W	FastML_joint	free	Scer_Sjur_Smik_Spar	0.998	0
YBR089W	FastML_joint	free	Scer_Spar	0.993	0
YBR089W	FastML_marginal	free	Scer_Sjur_Smik_Spar	0.982	0
YBR089W	FastML_marginal	free	Scer_Spar	0.982	0
YBR089W	PRANK	species	Sarb_Scer_Sjur_Skud_Smik_Spar	0.998	0
YBR089W	PRANK	species	Scer_Sjur_Skud_Smik_Spar	0.998	0
YBR089W	PRANK	species	Scer_Sjur_Smik_Spar	0.998	0
YBR089W	PRANK	species	Scer_Sjur_Spar	0.998	0
YBR089W	PRANK	species	Scer_Spar	0.853	0
YBR089W	PRANK	free	Scer_Sjur_Smik_Spar	0.853	0
YBR089W	PRANK	free	Scer_Spar	0.998	0
YBR089W	Prequel	species	Sarb_Scer_Sjur_Skud_Smik_Spar	0.438	0
YBR089W	Prequel	species	Scer_Sjur_Skud_Smik_Spar	0.783	0
YBR089W	Prequel	species	Scer_Sjur_Smik_Spar	0.998	0
YBR089W	Prequel	species	Scer_Sjur_Spar	0.998	0
YBR089W	Prequel	species	Scer_Spar	0.993	0
YBR089W	Prequel	free	Scer_Sjur_Smik_Spar	0.998	0
YBR089W	Prequel	free	Scer_Spar	0.993	0
YBR103C-A	FastML_joint	species	Sarb_Scer_Sjur_Skud_Smik_Spar	0.556	0.003
YBR103C-A	FastML_joint	species	Scer_Sjur_Skud_Smik_Spar	0.556	0.002
YBR103C-A	FastML_joint	species	Scer_Sjur_Smik_Spar	0.556	0.004
YBR103C-A	FastML_joint	species	Scer_Sjur_Spar	0.556	0.003
YBR103C-A	FastML_joint	species	Scer_Spar	0.556	0.004
YBR103C-A	FastML_marginal	species	Sarb_Scer_Sjur_Skud_Smik_Spar	0.806	0
YBR103C-A	FastML_marginal	species	Scer_Sjur_Skud_Smik_Spar	0.806	0
YBR103C-A	FastML_marginal	species	Scer_Sjur_Smik_Spar	0.806	0
YBR103C-A	FastML_marginal	species	Scer_Sjur_Spar	0.806	0
YBR103C-A	FastML_marginal	species	Scer_Spar	0.806	0
YBR103C-A	FastML_joint	free	Sarb_Scer_Seub_Sjur_Smik_Spar_Suva	0.569	0.003
YBR103C-A	FastML_marginal	free	Sarb_Scer_Seub_Sjur_Smik_Spar_Suva	0.806	0
YBR103C-A	PRANK	species	Sarb_Scer_Sjur_Skud_Smik_Spar	0.236	0.4615
YBR103C-A	PRANK	species	Scer_Sjur_Skud_Smik_Spar	0.236	0.4785
YBR103C-A	PRANK	species	Scer_Sjur_Smik_Spar	0.236	0.4935
YBR103C-A	PRANK	species	Scer_Sjur_Spar	0.236	0.4394
YBR103C-A	PRANK	species	Scer_Spar	0.972	0
YBR103C-A	PRANK	free	Sarb_Scer_Seub_Sjur_Smik_Spar_Suva	0.972	0
YBR103C-A	Prequel	species	Sarb_Scer_Sjur_Skud_Smik_Spar	0.236	0.4304
YBR103C-A	Prequel	species	Scer_Sjur_Skud_Smik_Spar	0.236	0.4494
YBR103C-A	Prequel	species	Scer_Sjur_Smik_Spar	0.236	0.4454
YBR103C-A	Prequel	species	Scer_Sjur_Spar	0.236	0.4484
YBR103C-A	Prequel	species	Scer_Spar	0.972	0
YBR103C-A	Prequel	free	Sarb_Scer_Seub_Sjur_Smik_Spar_Suva	0.972	0
YBR109C	FastML_joint	species	Sarb_Scer_Sjur_Skud_Smik_Spar	0.991	0
YBR109C	FastML_joint	species	Scer_Sjur_Skud_Smik_Spar	0.991	0
YBR109C	FastML_joint	species	Scer_Sjur_Smik_Spar	0.998	0
YBR109C	FastML_joint	species	Scer_Sjur_Spar	0.998	0
YBR109C	FastML_joint	species	Scer_Spar	0.991	0
YBR109C	FastML_marginal	species	Sarb_Scer_Sjur_Skud_Smik_Spar	0.991	0
YBR109C	FastML_marginal	species	Scer_Sjur_Skud_Smik_Spar	0.991	0
YBR109C	FastML_marginal	species	Scer_Sjur_Smik_Spar	0.991	0
YBR109C	FastML_marginal	species	Scer_Sjur_Spar	0.991	0
YBR109C	FastML_marginal	species	Scer_Spar	0.991	0
YBR109C	FastML_joint	free	Scer_Sjur_Smik_Spar	0.991	0
YBR109C	FastML_joint	free	Scer_Spar	0.991	0
YBR109C	FastML_marginal	free	Scer_Sjur_Smik_Spar	0.991	0
YBR109C	FastML_marginal	free	Scer_Spar	0.991	0
YBR109C	PRANK	species	Sarb_Scer_Sjur_Skud_Smik_Spar	0.991	0
YBR109C	PRANK	species	Scer_Sjur_Skud_Smik_Spar	0.998	0
YBR109C	PRANK	species	Scer_Sjur_Smik_Spar	0.998	0
YBR109C	PRANK	species	Scer_Sjur_Spar	0.998	0
YBR109C	PRANK	species	Scer_Spar	0.991	0
YBR109C	PRANK	free	Scer_Sjur_Smik_Spar	0.998	0
YBR109C	PRANK	free	Scer_Spar	0.991	0
YBR109C	Prequel	species	Sarb_Scer_Sjur_Skud_Smik_Spar	0.991	0
YBR109C	Prequel	species	Scer_Sjur_Skud_Smik_Spar	0.991	0
YBR109C	Prequel	species	Scer_Sjur_Smik_Spar	0.998	0
YBR109C	Prequel	species	Scer_Sjur_Spar	0.998	0
YBR109C	Prequel	species	Scer_Spar	0.991	0
YBR109C	Prequel	free	Scer_Sjur_Smik_Spar	0.991	0
YBR109C	Prequel	free	Scer_Spar	0.991	0
YBR113W	FastML_joint	species	Sarb_Scer_Sjur_Skud_Smik_Spar	0.758	0
YBR113W	FastML_joint	species	Scer_Sjur_Skud_Smik_Spar	0.758	0
YBR113W	FastML_joint	species	Scer_Sjur_Smik_Spar	0.478	0
YBR113W	FastML_joint	species	Scer_Sjur_Spar	0.478	0
YBR113W	FastML_joint	species	Scer_Spar	0.472	0
YBR113W	FastML_marginal	species	Sarb_Scer_Sjur_Skud_Smik_Spar	0.538	0
YBR113W	FastML_marginal	species	Scer_Sjur_Skud_Smik_Spar	0.53	0
YBR113W	FastML_marginal	species	Scer_Sjur_Smik_Spar	0.65	0
YBR113W	FastML_marginal	species	Scer_Sjur_Spar	0.65	0
YBR113W	FastML_marginal	species	Scer_Spar	0.476	0
YBR113W	FastML_joint	free	Sarb_Scer_Sjur_Skud_Smik_Spar	0.758	0
YBR113W	FastML_joint	free	Scer_Sjur_Skud_Smik_Spar	0.758	0
YBR113W	FastML_joint	free	Scer_Sjur_Smik_Spar	0.474	0
YBR113W	FastML_joint	free	Scer_Spar	0.472	0
YBR113W	FastML_marginal	free	Sarb_Scer_Sjur_Skud_Smik_Spar	0.538	0
YBR113W	FastML_marginal	free	Scer_Sjur_Skud_Smik_Spar	0.538	0
YBR113W	FastML_marginal	free	Scer_Sjur_Smik_Spar	0.648	0
YBR113W	FastML_marginal	free	Scer_Spar	0.476	0
YBR113W	PRANK	species	Sarb_Scer_Sjur_Skud_Smik_Spar	0.493	0
YBR113W	PRANK	species	Scer_Sjur_Skud_Smik_Spar	0.594	0
YBR113W	PRANK	species	Scer_Sjur_Smik_Spar	0.596	0
YBR113W	PRANK	species	Scer_Sjur_Spar	0.596	0
YBR113W	PRANK	species	Scer_Spar	0.652	0
YBR113W	PRANK	free	Sarb_Scer_Sjur_Skud_Smik_Spar	0.493	0
YBR113W	PRANK	free	Scer_Sjur_Skud_Smik_Spar	0.594	0
YBR113W	PRANK	free	Scer_Sjur_Smik_Spar	0.484	0
YBR113W	PRANK	free	Scer_Spar	0.652	0
YBR113W	Prequel	species	Sarb_Scer_Sjur_Skud_Smik_Spar	0.482	0
YBR113W	Prequel	species	Scer_Sjur_Skud_Smik_Spar	0.493	0
YBR113W	Prequel	species	Scer_Sjur_Smik_Spar	0.596	0
YBR113W	Prequel	species	Scer_Sjur_Spar	0.596	0
YBR113W	Prequel	species	Scer_Spar	0.476	0
YBR113W	Prequel	free	Sarb_Scer_Sjur_Skud_Smik_Spar	0.482	0
YBR113W	Prequel	free	Scer_Sjur_Skud_Smik_Spar	0.501	0
YBR113W	Prequel	free	Scer_Sjur_Smik_Spar	0.594	0
YBR113W	Prequel	free	Scer_Spar	0.476	0
YBR116C	FastML_joint	species	Sarb_Scer_Sjur_Skud_Smik_Spar	0.623	0
YBR116C	FastML_joint	species	Scer_Sjur_Skud_Smik_Spar	0.623	0
YBR116C	FastML_joint	species	Scer_Sjur_Smik_Spar	0.689	0
YBR116C	FastML_joint	species	Scer_Sjur_Spar	0.689	0
YBR116C	FastML_joint	species	Scer_Spar	0.686	0
YBR116C	FastML_marginal	species	Sarb_Scer_Sjur_Skud_Smik_Spar	0.623	0
YBR116C	FastML_marginal	species	Scer_Sjur_Skud_Smik_Spar	0.623	0
YBR116C	FastML_marginal	species	Scer_Sjur_Smik_Spar	0.689	0
YBR116C	FastML_marginal	species	Scer_Sjur_Spar	0.689	0
YBR116C	FastML_marginal	species	Scer_Spar	0.703	0
YBR116C	FastML_joint	free	Scer_Sjur_Skud_Smik_Spar	0.686	0
YBR116C	FastML_joint	free	Scer_Sjur_Smik_Spar	0.686	0
YBR116C	FastML_joint	free	Scer_Spar	0.686	0
YBR116C	FastML_marginal	free	Scer_Sjur_Skud_Smik_Spar	0.786	0
YBR116C	FastML_marginal	free	Scer_Sjur_Smik_Spar	0.695	0
YBR116C	FastML_marginal	free	Scer_Spar	0.695	0
YBR116C	PRANK	species	Sarb_Scer_Sjur_Skud_Smik_Spar	0.623	0
YBR116C	PRANK	species	Scer_Sjur_Skud_Smik_Spar	0.689	0
YBR116C	PRANK	species	Scer_Sjur_Smik_Spar	0.689	0
YBR116C	PRANK	species	Scer_Sjur_Spar	0.623	0
YBR116C	PRANK	species	Scer_Spar	0.686	0
YBR116C	PRANK	free	Scer_Sjur_Skud_Smik_Spar	0.623	0
YBR116C	PRANK	free	Scer_Sjur_Smik_Spar	0.686	0
YBR116C	PRANK	free	Scer_Spar	0.686	0
YBR116C	Prequel	species	Sarb_Scer_Sjur_Skud_Smik_Spar	0.623	0
YBR116C	Prequel	species	Scer_Sjur_Skud_Smik_Spar	0.623	0
YBR116C	Prequel	species	Scer_Sjur_Smik_Spar	0.689	0
YBR116C	Prequel	species	Scer_Sjur_Spar	0.689	0
YBR116C	Prequel	species	Scer_Spar	0.703	0
YBR116C	Prequel	free	Scer_Sjur_Skud_Smik_Spar	0.723	0
YBR116C	Prequel	free	Scer_Sjur_Smik_Spar	0.703	0
YBR116C	Prequel	free	Scer_Spar	0.703	0
YBR120C	FastML_joint	species	Sarb_Scer_Sjur_Skud_Smik_Spar	0.992	0
YBR120C	FastML_joint	species	Scer_Sjur_Skud_Smik_Spar	0.992	0
YBR120C	FastML_joint	species	Scer_Sjur_Smik_Spar	0.992	0
YBR120C	FastML_joint	species	Scer_Sjur_Spar	0.992	0
YBR120C	FastML_joint	species	Scer_Spar	0.992	0
YBR120C	FastML_marginal	species	Sarb_Scer_Sjur_Skud_Smik_Spar	0.992	0
YBR120C	FastML_marginal	species	Scer_Sjur_Skud_Smik_Spar	0.992	0
YBR120C	FastML_marginal	species	Scer_Sjur_Smik_Spar	0.992	0
YBR120C	FastML_marginal	species	Scer_Sjur_Spar	0.992	0
YBR120C	FastML_marginal	species	Scer_Spar	0.992	0
YBR120C	FastML_joint	free	Scer_Sjur_Skud_Smik_Spar	0.992	0
YBR120C	FastML_joint	free	Scer_Sjur_Smik_Spar	0.992	0
YBR120C	FastML_joint	free	Scer_Spar	0.992	0
YBR120C	FastML_marginal	free	Scer_Sjur_Skud_Smik_Spar	0.992	0
YBR120C	FastML_marginal	free	Scer_Sjur_Smik_Spar	0.992	0
YBR120C	FastML_marginal	free	Scer_Spar	0.992	0
YBR120C	PRANK	species	Sarb_Scer_Sjur_Skud_Smik_Spar	0.992	0
YBR120C	PRANK	species	Scer_Sjur_Skud_Smik_Spar	0.992	0
YBR120C	PRANK	species	Scer_Sjur_Smik_Spar	0.992	0
YBR120C	PRANK	species	Scer_Sjur_Spar	0.992	0
YBR120C	PRANK	species	Scer_Spar	0.992	0
YBR120C	PRANK	free	Scer_Sjur_Skud_Smik_Spar	0.992	0
YBR120C	PRANK	free	Scer_Sjur_Smik_Spar	0.992	0
YBR120C	PRANK	free	Scer_Spar	0.992	0
YBR120C	Prequel	species	Sarb_Scer_Sjur_Skud_Smik_Spar	0.992	0
YBR120C	Prequel	species	Scer_Sjur_Skud_Smik_Spar	0.992	0
YBR120C	Prequel	species	Scer_Sjur_Smik_Spar	0.992	0
YBR120C	Prequel	species	Scer_Sjur_Spar	0.992	0
YBR120C	Prequel	species	Scer_Spar	0.992	0
YBR120C	Prequel	free	Scer_Sjur_Skud_Smik_Spar	0.992	0
YBR120C	Prequel	free	Scer_Sjur_Smik_Spar	0.992	0
YBR120C	Prequel	free	Scer_Spar	0.992	0
YBR124W	FastML_joint	species	Sarb_Scer_Sjur_Skud_Smik_Spar	0.731	0
YBR124W	FastML_joint	species	Scer_Sjur_Skud_Smik_Spar	0.728	0
YBR124W	FastML_joint	species	Scer_Sjur_Smik_Spar	0.539	0
YBR124W	FastML_joint	species	Scer_Sjur_Spar	0.539	0
YBR124W	FastML_joint	species	Scer_Spar	0.683	0
YBR124W	FastML_marginal	species	Sarb_Scer_Sjur_Skud_Smik_Spar	0.589	0
YBR124W	FastML_marginal	species	Scer_Sjur_Skud_Smik_Spar	0.608	0
YBR124W	FastML_marginal	species	Scer_Sjur_Smik_Spar	0.539	0
YBR124W	FastML_marginal	species	Scer_Sjur_Spar	0.539	0
YBR124W	FastML_marginal	species	Scer_Spar	0.65	0
YBR124W	FastML_joint	free	Scer_Sjur_Skud_Smik_Spar	0.728	0
YBR124W	FastML_joint	free	Scer_Sjur_Smik_Spar	0.7	0
YBR124W	FastML_joint	free	Scer_Spar	0.683	0
YBR124W	FastML_marginal	free	Scer_Sjur_Skud_Smik_Spar	0.608	0
YBR124W	FastML_marginal	free	Scer_Sjur_Smik_Spar	0.608	0
YBR124W	FastML_marginal	free	Scer_Spar	0.65	0
YBR124W	PRANK	species	Sarb_Scer_Sjur_Skud_Smik_Spar	0.608	0
YBR124W	PRANK	species	Scer_Sjur_Skud_Smik_Spar	0.608	0
YBR124W	PRANK	species	Scer_Sjur_Smik_Spar	0.539	0
YBR124W	PRANK	species	Scer_Sjur_Spar	0.597	0
YBR124W	PRANK	species	Scer_Spar	0.828	0
YBR124W	PRANK	free	Scer_Sjur_Skud_Smik_Spar	0.608	0
YBR124W	PRANK	free	Scer_Sjur_Smik_Spar	0.539	0
YBR124W	PRANK	free	Scer_Spar	0.842	0
YBR124W	Prequel	species	Sarb_Scer_Sjur_Skud_Smik_Spar	0.589	0
YBR124W	Prequel	species	Scer_Sjur_Skud_Smik_Spar	0.608	0
YBR124W	Prequel	species	Scer_Sjur_Smik_Spar	0.597	0
[truncated: 39,302 more rows]
